# Supplementary material for: Comparative study of the three-dimensional genomes of granulosa cells in germinal vesicle and metaphase II follicles
Source: Front Genet. 2024 Nov 20;15:1480153. doi: 10.3389/fgene.2024.1480153 (PMC11615058; doi:10.3389/fgene.2024.1480153)
Supplement: Supplementary file 4 [file Table1.XLSX]

## Sheet: Table S1
Table S1. Sample information and Hi-C data summary.
ID	Age	BMI(kg/m2)	AMH(ng/mL)	FSH(miu/ml)	LH(miu/ml)	E2(pg/ml)	PRL(miu/ml)	P(ng/ml)	T(ng/ml)
1	30	21.33	6.63	6.91	5.01	31	105.6	0.96	44.69
2	29	22.76	2.47	5.56	3.07	31	318.49	0.4	31.67
Stage	Sequenced Read Pairs	Normal Paired	Chimeric Paired	Chimeric Ambiguous	Unmapped	Alignable (Normal+Chimeric Paired)	Intra-fragment Reads	Low Mapping Quality (<30)	HiC Contacts	Inter chromosomal	Intra chromosomal	Intra Short Range (<20 kb)	Intra Long Range (>20 kb)
GV	496583640	297951012	160354844	37903671	374113	458305856	20647204	73851954	303328315	104432294	198896021	86698568	112195089
M2	1006496817	554092565	374234236	75001104	3168912	928326801	52245006	141719003	519883154	222690100	297193054	166137179	131055311

## Sheet: Table S2
Table S2 TADs in each stage.
GV stage				MII stage
Chr	Start	End		Chr	Start	End
10	0	1060000		10	0	1040000
10	1080000	3060000		10	1060000	3080000
10	3060000	3280000		10	3160000	4800000
10	3280000	4820000		10	4820000	5640000
10	4820000	5420000		10	5680000	5900000
10	5440000	5620000		10	5920000	6400000
10	5660000	5920000		10	6420000	7480000
10	5940000	6400000		10	7520000	9320000
10	6420000	7500000		10	9320000	11500000
10	7500000	9320000		10	11520000	11780000
10	9320000	11480000		10	11780000	12680000
10	11500000	11760000		10	12720000	13120000
10	11780000	12680000		10	13140000	14100000
10	12720000	13100000		10	14220000	15400000
10	13160000	14100000		10	15400000	16800000
10	14200000	14500000		10	16820000	17500000
10	14500000	15380000		10	17600000	18660000
10	15400000	15840000		10	18660000	20840000
10	15840000	16820000		10	20860000	21960000
10	16820000	17480000		10	21980000	23080000
10	17600000	18320000		10	23120000	24560000
10	18680000	20840000		10	24580000	25000000
10	20860000	21280000		10	25100000	25720000
10	21280000	21980000		10	25720000	26680000
10	21980000	23080000		10	26720000	27320000
10	23140000	24560000		10	27400000	28420000
10	24580000	25000000		10	28520000	29360000
10	25100000	25720000		10	29580000	30380000
10	25720000	26580000		10	30380000	30620000
10	26700000	27400000		10	30660000	32340000
10	27400000	28420000		10	32380000	34660000
10	28600000	29340000		10	34660000	35080000
10	29520000	30260000		10	35080000	36880000
10	30380000	30640000		10	36900000	41600000
10	30640000	32020000		10	41700000	43480000
10	32380000	33020000		10	43580000	45180000
10	33020000	34660000		10	45320000	46960000
10	34660000	35040000		10	46960000	48180000
10	35100000	36900000		10	48180000	49540000
10	36900000	41700000		10	49580000	50000000
10	41700000	42300000		10	50100000	50720000
10	42300000	43480000		10	50780000	52260000
10	43600000	45000000		10	52280000	52600000
10	45000000	45460000		10	52800000	54980000
10	45460000	46500000		10	55080000	55620000
10	46580000	46960000		10	55640000	58160000
10	46960000	48140000		10	58300000	59180000
10	48140000	49540000		10	59240000	59620000
10	49580000	50680000		10	59620000	60080000
10	50840000	52240000		10	60100000	60440000
10	52300000	54420000		10	60460000	60780000
10	55060000	55640000		10	60780000	62260000
10	55640000	58160000		10	62280000	63160000
10	58380000	59200000		10	63160000	63840000
10	59240000	59620000		10	63860000	67800000
10	59620000	60060000		10	67840000	68340000
10	60080000	60440000		10	68340000	68920000
10	60440000	60780000		10	68960000	69400000
10	60780000	62260000		10	69420000	69960000
10	62280000	63160000		10	70140000	70380000
10	63160000	63860000		10	70440000	70880000
10	63860000	65680000		10	70880000	71300000
10	65680000	66940000		10	71300000	71820000
10	66940000	67840000		10	71900000	72340000
10	67840000	68340000		10	72340000	73160000
10	68340000	68920000		10	73260000	73680000
10	68960000	69420000		10	73820000	74120000
10	69420000	69940000		10	74240000	75240000
10	70160000	70420000		10	75240000	77140000
10	70440000	70880000		10	77160000	77780000
10	70900000	71300000		10	77920000	79520000
10	71300000	71720000		10	79520000	80240000
10	71880000	72340000		10	80280000	84140000
10	72340000	73080000		10	84240000	86660000
10	73240000	73520000		10	86680000	87280000
10	73520000	73720000		10	87460000	88560000
10	73820000	74120000		10	88560000	88820000
10	74240000	75240000		10	89020000	89220000
10	75260000	77140000		10	89220000	90880000
10	77140000	77920000		10	90880000	91920000
10	77920000	79520000		10	92020000	92500000
10	79520000	80240000		10	92880000	93540000
10	80360000	84140000		10	93700000	94520000
10	84240000	84540000		10	94580000	95360000
10	84540000	86400000		10	95400000	95620000
10	86400000	86660000		10	95680000	96340000
10	86660000	87320000		10	96360000	97400000
10	87320000	87460000		10	97440000	99720000
10	87460000	88040000		10	99780000	100120000
10	88040000	88560000		10	100280000	100900000
10	88560000	88820000		10	101040000	101820000
10	89020000	89240000		10	101820000	102120000
10	89240000	90880000		10	102160000	102640000
10	90880000	91920000		10	102720000	103400000
10	92020000	92480000		10	103600000	103860000
10	92880000	93520000		10	103880000	104240000
10	93700000	94500000		10	104280000	106340000
10	94580000	95620000		10	106580000	109860000
10	95680000	96360000		10	109860000	112440000
10	96360000	97660000		10	112460000	113640000
10	97740000	99720000		10	113680000	114140000
10	99740000	100540000		10	114260000	115140000
10	100540000	100900000		10	115140000	116600000
10	101040000	101820000		10	116780000	117180000
10	101820000	102120000		10	117200000	118540000
10	102120000	102640000		10	118560000	119080000
10	102720000	103500000		10	119140000	119600000
10	103700000	103880000		10	119680000	121920000
10	103880000	104280000		10	122260000	123980000
10	104360000	109860000		10	123980000	124420000
10	109860000	110580000		10	124500000	125720000
10	110600000	112320000		10	125840000	128140000
10	112460000	113600000		10	128180000	130140000
10	113680000	114120000		10	130180000	132160000
10	114280000	114820000		10	132180000	133680000
10	114860000	115140000		11	60000	480000
10	115140000	116780000		11	640000	920000
10	116780000	117200000		11	1200000	2940000
10	117200000	118540000		11	3020000	3420000
10	118560000	119060000		11	3440000	4100000
10	119180000	119920000		11	4100000	5020000
10	119940000	121920000		11	5120000	5900000
10	122280000	122580000		11	5960000	6380000
10	123020000	123980000		11	6380000	6720000
10	123980000	124400000		11	6780000	7780000
10	124460000	125740000		11	7960000	8580000
10	125840000	126420000		11	8580000	9520000
10	126580000	128180000		11	9600000	10360000
10	128180000	130120000		11	10400000	10760000
10	130160000	131880000		11	10760000	12040000
10	131880000	133797422		11	12040000	12280000
11	60000	660000		11	12280000	12940000
11	660000	1740000		11	12940000	13380000
11	1740000	2060000		11	13500000	14280000
11	2060000	2540000		11	14280000	14520000
11	2540000	3020000		11	14520000	16740000
11	3040000	3420000		11	16780000	17080000
11	3420000	4100000		11	17220000	18000000
11	4100000	5120000		11	18400000	18800000
11	5120000	5880000		11	19020000	19560000
11	6000000	6380000		11	19560000	19920000
11	6380000	6720000		11	19940000	20380000
11	6780000	7980000		11	20400000	22820000
11	7980000	8560000		11	22840000	25180000
11	8600000	10340000		11	25300000	26280000
11	10400000	10760000		11	26280000	26680000
11	10760000	11820000		11	26720000	27180000
11	12040000	12300000		11	27180000	27500000
11	12300000	12940000		11	27500000	29360000
11	12940000	13480000		11	29360000	30240000
11	13480000	14260000		11	30340000	30940000
11	14280000	14520000		11	30960000	32300000
11	14520000	16780000		11	32320000	32800000
11	16780000	17100000		11	32900000	33760000
11	17220000	18400000		11	33840000	34380000
11	18400000	18760000		11	34520000	35460000
11	19040000	19560000		11	35480000	36520000
11	19560000	20380000		11	36560000	38900000
11	20620000	22160000		11	39460000	43320000
11	22320000	22820000		11	43560000	44060000
11	22840000	25300000		11	44060000	44540000
11	25300000	25980000		11	44560000	44920000
11	25980000	26280000		11	44920000	45100000
11	26280000	26700000		11	45120000	45340000
11	26720000	27160000		11	45340000	45840000
11	27180000	27500000		11	45840000	46340000
11	27500000	29360000		11	46360000	46820000
11	29380000	30940000		11	46900000	47580000
11	31100000	32300000		11	47840000	48120000
11	32320000	32800000		11	48140000	49960000
11	32900000	33780000		11	50080000	53280000
11	33840000	34500000		11	53720000	54420000
11	34500000	35440000		11	54520000	56200000
11	35480000	36520000		11	56520000	56720000
11	36760000	38900000		11	56860000	57280000
11	39420000	43300000		11	57280000	59520000
11	43320000	43880000		11	59820000	60740000
11	43880000	44060000		11	60780000	61220000
11	44060000	44920000		11	61420000	62120000
11	44920000	45100000		11	62120000	62880000
11	45100000	45340000		11	62880000	64180000
11	45340000	45800000		11	64360000	64740000
11	45840000	46340000		11	64780000	65100000
11	46360000	47840000		11	65340000	65520000
11	47840000	48120000		11	65540000	66280000
11	48140000	50080000		11	66360000	67800000
11	50080000	54240000		11	67840000	69080000
11	54240000	54560000		11	69100000	69680000
11	54560000	56520000		11	69680000	70260000
11	56520000	56860000		11	70440000	71580000
11	56860000	57260000		11	71640000	72440000
11	57280000	59480000		11	72460000	73300000
11	59540000	60060000		11	73340000	73940000
11	60060000	60720000		11	73960000	74740000
11	60760000	61220000		11	74920000	75260000
11	61220000	61660000		11	75400000	76700000
11	61740000	62120000		11	76720000	77640000
11	62140000	62880000		11	77640000	78080000
11	62880000	63760000		11	78140000	78580000
11	63820000	64180000		11	78580000	81300000
11	64360000	64720000		11	81520000	82700000
11	64780000	65520000		11	82700000	83820000
11	65600000	66280000		11	83820000	84540000
11	66340000	67020000		11	84720000	85600000
11	67060000	67500000		11	85600000	86340000
11	67620000	67820000		11	86440000	86880000
11	67840000	69080000		11	86940000	87320000
11	69100000	69680000		11	87340000	89940000
11	69680000	70440000		11	89940000	90100000
11	70440000	71600000		11	90380000	92920000
11	71600000	72460000		11	92960000	93220000
11	72460000	72700000		11	93240000	93680000
11	72700000	73300000		11	93820000	94520000
11	73300000	73940000		11	94600000	94960000
11	73940000	74740000		11	95060000	95780000
11	74920000	75280000		11	95820000	96440000
11	75400000	76720000		11	96440000	99020000
11	76720000	77040000		11	99060000	99740000
11	77100000	77620000		11	99860000	100580000
11	77660000	78060000		11	100580000	100940000
11	78140000	78580000		11	100960000	101440000
11	78600000	81320000		11	101440000	102280000
11	81560000	82700000		11	102360000	102680000
11	82700000	83820000		11	102740000	103620000
11	83820000	84540000		11	103620000	106000000
11	84740000	85600000		11	106080000	107780000
11	85600000	86300000		11	107980000	108660000
11	86440000	86940000		11	108660000	109940000
11	86940000	87300000		11	109940000	110420000
11	87340000	88100000		11	110440000	111460000
11	88100000	90360000		11	111580000	111860000
11	90360000	92920000		11	111880000	112040000
11	92920000	93220000		11	112100000	113800000
11	93240000	93660000		11	113880000	114260000
11	93820000	94520000		11	114300000	116720000
11	94600000	95780000		11	116740000	117140000
11	95800000	96440000		11	117340000	117820000
11	96460000	99020000		11	117820000	118580000
11	99020000	99760000		11	118680000	118980000
11	99780000	100580000		11	119080000	119340000
11	100580000	100960000		11	119360000	120140000
11	100960000	101440000		11	120320000	121200000
11	101440000	102700000		11	121300000	121600000
11	102760000	104960000		11	121640000	122580000
11	104960000	105920000		11	122600000	123060000
11	106040000	107540000		11	123060000	123620000
11	107560000	108660000		11	123740000	124620000
11	108660000	109940000		11	124640000	124860000
11	109940000	110380000		11	124920000	125900000
11	110440000	111500000		11	125900000	126220000
11	111560000	112020000		11	126280000	128020000
11	112100000	113300000		11	128020000	128860000
11	113300000	113800000		11	128980000	129860000
11	113880000	114280000		11	129880000	130160000
11	114280000	116720000		11	130180000	130920000
11	116740000	117140000		11	130920000	131680000
11	117220000	117820000		11	131700000	135086622
11	117820000	118080000		13	18400000	20920000
11	118140000	118520000		13	20940000	21480000
11	118660000	119080000		13	21520000	22800000
11	119080000	119340000		13	22800000	23340000
11	119380000	120140000		13	23460000	23900000
11	120320000	121220000		13	23920000	24980000
11	121280000	121600000		13	24980000	26100000
11	121640000	122580000		13	26120000	26920000
11	122580000	123060000		13	26940000	27360000
11	123060000	123600000		13	27360000	28000000
11	123740000	124620000		13	28000000	28800000
11	124620000	125880000		13	28840000	29400000
11	125900000	126260000		13	29480000	30120000
11	126280000	126420000		13	30120000	31140000
11	126480000	127000000		13	31200000	31800000
11	127000000	128860000		13	31860000	32320000
11	128860000	129880000		13	32320000	33740000
11	129880000	130160000		13	33740000	35180000
11	130180000	130920000		13	35200000	35960000
11	130920000	131680000		13	35960000	36280000
11	131700000	133940000		13	36300000	37000000
11	134040000	135086622		13	37020000	38980000
12	180000	1120000		13	39040000	39640000
12	1120000	2680000		13	39680000	40780000
12	2680000	3820000		13	41060000	42180000
12	3880000	4320000		13	42260000	43880000
12	4320000	4560000		13	43900000	44480000
12	4820000	5960000		13	44480000	45340000
12	6040000	6320000		13	45360000	46380000
12	6320000	7260000		13	46460000	46740000
12	7260000	7640000		13	46760000	48020000
12	7640000	7820000		13	48100000	48780000
12	7820000	8440000		13	48840000	49280000
12	8440000	9300000		13	49280000	49620000
12	9300000	9720000		13	49620000	51100000
12	9720000	10140000		13	51120000	52480000
12	10200000	11500000		13	52480000	55740000
12	11540000	12560000		13	56200000	57620000
12	12560000	12720000		13	57620000	60440000
12	12720000	13220000		13	60440000	61980000
12	13240000	14180000		13	62000000	64280000
12	14180000	15260000		13	64600000	67240000
12	15260000	15540000		13	67280000	69520000
12	15560000	15920000		13	69520000	70600000
12	15980000	18060000		13	70600000	72740000
12	18060000	19700000		13	72780000	73720000
12	19720000	20620000		13	73720000	75300000
12	21220000	22660000		13	75560000	77000000
12	22700000	24840000		13	77020000	77540000
12	24840000	25140000		13	77760000	79400000
12	25180000	26060000		13	79420000	81060000
12	26100000	26840000		13	81060000	84760000
12	27020000	27320000		13	84840000	85840000
12	27420000	27700000		13	85920000	89600000
12	27700000	28900000		13	89760000	91260000
12	29080000	31340000		13	91320000	91740000
12	31340000	32360000		13	91780000	93120000
12	32360000	32720000		13	93240000	94640000
12	32740000	37280000		13	94640000	95160000
12	37280000	39300000		13	95160000	95480000
12	39300000	39680000		13	95520000	95860000
12	39760000	40100000		13	95860000	97000000
12	40520000	40940000		13	97020000	97820000
12	40940000	42060000		13	97840000	98420000
12	42120000	42480000		13	98440000	99080000
12	42580000	43440000		13	99260000	99440000
12	43440000	43720000		13	99600000	100560000
12	43920000	45100000		13	100700000	101020000
12	45100000	45740000		13	101120000	101780000
12	45760000	47020000		13	101900000	102560000
12	47020000	47700000		13	102580000	102860000
12	47980000	48820000		13	102860000	107160000
12	48820000	49580000		13	107180000	108180000
12	49620000	50760000		13	108240000	108620000
12	50760000	51380000		13	108680000	108900000
12	51380000	51840000		13	108920000	110160000
12	52120000	53020000		13	110200000	110920000
12	53040000	53380000		13	111320000	111780000
12	53380000	53980000		13	111840000	112900000
12	53980000	54380000		13	112940000	114364328
12	54480000	55080000		14	18860000	19440000
12	55160000	55660000		14	19600000	23700000
12	55720000	56120000		14	24440000	28660000
12	56180000	56460000		14	28680000	30560000
12	56500000	58080000		14	30560000	31400000
12	58080000	59060000		14	31460000	32560000
12	59200000	62200000		14	32560000	34340000
12	62240000	63080000		14	34560000	35820000
12	63080000	63820000		14	35840000	36600000
12	63820000	64420000		14	36660000	37160000
12	64540000	64720000		14	37200000	37880000
12	64780000	66120000		14	37880000	39420000
12	66140000	66700000		14	39440000	41640000
12	66880000	67240000		14	42180000	44880000
12	67320000	68340000		14	44900000	45300000
12	68340000	68720000		14	45340000	46380000
12	68840000	69280000		14	46560000	49580000
12	69280000	69600000		14	49620000	50120000
12	69720000	70600000		14	50120000	50540000
12	70780000	71760000		14	50560000	50780000
12	71760000	74520000		14	50860000	52160000
12	74660000	75300000		14	52280000	54420000
12	75500000	76060000		14	54500000	54880000
12	76060000	76600000		14	55040000	56480000
12	76600000	77960000		14	56500000	57380000
12	77960000	79380000		14	57420000	58100000
12	79400000	80300000		14	58100000	59100000
12	80300000	81580000		14	59120000	59500000
12	81640000	82380000		14	59580000	60560000
12	82460000	84860000		14	60580000	61260000
12	84860000	85040000		14	61280000	61860000
12	85080000	85920000		14	61900000	62140000
12	85920000	86260000		14	62140000	63680000
12	86260000	87080000		14	63800000	64340000
12	87080000	88040000		14	64340000	64500000
12	88040000	89000000		14	64540000	64960000
12	89000000	89540000		14	65060000	66140000
12	89540000	90940000		14	66340000	67360000
12	90960000	91360000		14	67420000	67720000
12	91360000	92740000		14	67800000	68860000
12	92760000	93420000		14	68860000	69500000
12	93440000	94120000		14	69540000	69740000
12	94120000	94540000		14	69780000	70980000
12	94540000	95020000		14	71060000	72460000
12	95100000	95560000		14	72480000	72960000
12	95580000	95880000		14	73160000	73480000
12	95880000	96540000		14	73500000	74060000
12	96540000	98420000		14	74080000	74820000
12	98420000	99020000		14	74900000	75300000
12	99020000	100600000		14	75300000	75560000
12	100800000	101240000		14	75660000	75980000
12	101400000	102880000		14	76020000	76820000
12	102940000	103880000		14	76860000	77100000
12	103880000	105400000		14	77100000	77580000
12	105400000	106220000		14	77760000	78800000
12	106360000	107100000		14	78840000	81520000
12	107100000	107620000		14	81540000	83240000
12	107660000	108520000		14	83280000	85580000
12	108520000	109100000		14	85640000	87940000
12	109100000	109400000		14	87940000	88380000
12	109420000	109780000		14	88600000	89960000
12	109940000	110440000		14	89960000	90260000
12	110440000	110620000		14	90280000	90820000
12	110620000	111320000		14	90900000	91540000
12	111380000	111720000		14	92120000	92880000
12	111840000	112420000		14	94400000	96500000
12	112440000	113180000		14	96540000	99460000
12	113440000	113960000		14	99480000	99900000
12	113960000	114540000		14	99960000	101700000
12	114580000	115940000		14	101760000	101960000
12	115940000	117180000		14	102060000	102320000
12	117200000	117860000		14	102360000	102960000
12	117860000	118020000		14	103080000	103560000
12	118080000	118400000		14	103560000	104080000
12	118400000	120100000		14	104120000	105520000
12	120200000	121680000		15	20960000	21380000
12	121680000	122140000		15	22440000	24060000
12	122220000	122980000		15	24120000	26880000
12	122980000	123260000		15	26900000	32400000
12	123260000	123940000		15	32960000	34260000
12	124000000	124940000		15	34440000	34940000
12	125120000	126400000		15	34980000	37960000
12	126400000	127400000		15	37960000	38420000
12	128160000	130720000		15	38440000	38680000
12	130760000	132380000		15	38700000	40280000
12	132380000	133275309		15	40440000	41220000
13	18400000	18860000		15	41460000	41920000
13	18860000	19960000		15	41960000	42480000
13	19960000	20940000		15	42700000	43660000
13	20940000	21480000		15	43800000	44880000
13	21600000	22800000		15	44900000	45420000
13	22800000	23320000		15	45460000	45620000
13	23460000	23900000		15	45640000	47160000
13	23920000	24240000		15	47180000	48300000
13	25220000	25820000		15	48340000	50340000
13	25820000	26120000		15	50500000	50900000
13	26120000	26920000		15	50940000	51420000
13	26940000	27360000		15	51640000	52740000
13	27360000	28000000		15	52760000	53760000
13	28020000	28820000		15	53760000	55200000
13	28820000	29380000		15	55640000	55840000
13	29500000	30120000		15	55940000	56440000
13	30120000	31060000		15	56460000	57320000
13	31200000	31800000		15	57340000	57540000
13	31860000	33760000		15	57540000	58200000
13	33760000	35180000		15	58200000	58940000
13	35180000	35820000		15	58980000	59640000
13	35960000	36280000		15	59680000	60340000
13	36280000	37060000		15	60480000	62320000
13	37060000	39000000		15	62380000	62760000
13	39020000	39660000		15	62780000	63040000
13	39680000	40780000		15	63140000	64160000
13	41060000	42140000		15	64160000	65300000
13	42280000	42880000		15	65320000	65920000
13	42880000	43880000		15	66280000	67840000
13	43880000	44460000		15	67840000	68240000
13	44480000	45000000		15	68240000	68940000
13	45040000	45360000		15	69040000	69420000
13	45360000	46360000		15	69460000	70640000
13	46460000	46720000		15	70900000	72180000
13	46760000	47960000		15	72280000	73260000
13	48040000	48600000		15	73280000	74180000
13	48600000	48780000		15	74540000	75280000
13	48800000	49620000		15	75300000	75700000
13	49620000	51120000		15	75940000	76900000
13	51120000	52480000		15	76960000	77880000
13	52480000	55400000		15	77920000	78260000
13	56280000	57620000		15	78300000	78740000
13	57620000	59340000		15	78920000	80200000
13	59380000	60440000		15	80440000	81000000
13	60440000	61960000		15	81100000	81260000
13	62020000	64200000		15	81280000	82300000
13	64520000	67240000		15	82640000	83400000
13	67280000	69480000		15	84360000	85200000
13	69520000	70580000		15	85240000	85840000
13	70600000	72740000		15	85840000	88460000
13	72780000	73700000		15	88620000	88840000
13	73720000	75320000		15	88900000	90100000
13	75560000	77020000		15	90140000	90940000
13	77020000	77480000		15	91040000	92100000
13	77760000	78140000		15	92100000	92740000
13	78140000	79320000		15	92780000	94360000
13	79400000	81040000		15	94580000	97840000
13	81060000	84760000		15	97880000	98300000
13	84820000	85860000		15	98440000	99220000
13	85920000	86280000		15	99240000	99780000
13	86280000	86500000		15	99800000	100600000
13	86820000	89760000		15	100620000	101300000
13	89760000	91040000		15	101300000	101900000
13	91320000	91800000		16	80000	420000
13	91800000	94620000		16	480000	1220000
13	94640000	95480000		16	1320000	1880000
13	95500000	95860000		16	1900000	2980000
13	95900000	97000000		16	3040000	3480000
13	97020000	97820000		16	3520000	4280000
13	97840000	98440000		16	4520000	5100000
13	98440000	99060000		16	5100000	6660000
13	99260000	99440000		16	6680000	8560000
13	99620000	100540000		16	8560000	10940000
13	100740000	101040000		16	10940000	12080000
13	101040000	102580000		16	12080000	12840000
13	102580000	102860000		16	12880000	13920000
13	102860000	103480000		16	13920000	16120000
13	103840000	107160000		16	16800000	18740000
13	107180000	108160000		16	18740000	19500000
13	108220000	108900000		16	19520000	19900000
13	108900000	109780000		16	19900000	22740000
13	109780000	110140000		16	22800000	23440000
13	110220000	111260000		16	23460000	24020000
13	111360000	111840000		16	24040000	24760000
13	111840000	112500000		16	25000000	27480000
13	112500000	112880000		16	27520000	28360000
13	112940000	113760000		16	28460000	28660000
13	113760000	114364328		16	28780000	29440000
14	18580000	19080000		16	29540000	30040000
14	19080000	19700000		16	30080000	30920000
14	19700000	20540000		16	30940000	32160000
14	20540000	24380000		16	32220000	32660000
14	24440000	25160000		16	32780000	33100000
14	25240000	28640000		16	33560000	33860000
14	28680000	30520000		16	33940000	34280000
14	30560000	31380000		16	34560000	37100000
14	31460000	32560000		16	46380000	48640000
14	32560000	34320000		16	48660000	49380000
14	34540000	35420000		16	49400000	49960000
14	35440000	35840000		16	50000000	50820000
14	35840000	37160000		16	50820000	52020000
14	37200000	39040000		16	52040000	53440000
14	39100000	39440000		16	53500000	55940000
14	39460000	41480000		16	55960000	56340000
14	42100000	44860000		16	56360000	58740000
14	44900000	45280000		16	58780000	62140000
14	45340000	46560000		16	62180000	63300000
14	46560000	49580000		16	63340000	65120000
14	49600000	50100000		16	65120000	66380000
14	50120000	50540000		16	66380000	66880000
14	50540000	50860000		16	66880000	67480000
14	50860000	51220000		16	67480000	68240000
14	51240000	52140000		16	68360000	69120000
14	52280000	53300000		16	69120000	69340000
14	53380000	54380000		16	69380000	70140000
14	54540000	54780000		16	70140000	71340000
14	55020000	56480000		16	71420000	74300000
14	56500000	57380000		16	74380000	74660000
14	57440000	58080000		16	74660000	75180000
14	58100000	59080000		16	75240000	77200000
14	59120000	59600000		16	77200000	78100000
14	59600000	60220000		16	78100000	80960000
14	60340000	61260000		16	81280000	81740000
14	61280000	62140000		16	81780000	83900000
14	62140000	63340000		16	83900000	84500000
14	63380000	63800000		16	84500000	84980000
14	63800000	64320000		16	85100000	85740000
14	64340000	64540000		16	85800000	86540000
14	64660000	64940000		16	86540000	87360000
14	65100000	66140000		16	87400000	87740000
14	66340000	67360000		16	87780000	88580000
14	67360000	67740000		16	88700000	89220000
14	67820000	68860000		16	89320000	90240000
14	68860000	69120000		17	740000	1180000
14	69240000	69480000		17	1180000	2300000
14	69580000	69740000		17	2340000	3680000
14	69780000	70980000		17	3720000	4900000
14	71060000	72460000		17	5180000	5440000
14	72480000	72960000		17	5460000	7260000
14	73140000	73480000		17	7520000	8060000
14	73480000	74080000		17	8100000	8780000
14	74080000	74500000		17	8900000	9580000
14	74500000	74840000		17	9800000	10620000
14	74900000	75300000		17	10660000	12000000
14	75300000	75560000		17	12020000	13020000
14	75660000	76000000		17	13020000	15240000
14	76000000	76680000		17	15260000	15580000
14	76860000	77100000		17	15800000	18380000
14	77120000	77560000		17	18500000	19040000
14	77800000	78620000		17	19220000	19800000
14	78860000	81180000		17	19980000	20400000
14	81220000	81520000		17	20420000	21000000
14	81540000	85540000		17	21120000	21280000
14	85620000	87940000		17	21280000	22000000
14	87940000	88380000		17	22040000	22860000
14	88560000	89960000		17	22880000	23200000
14	89960000	90280000		17	26120000	28340000
14	90280000	90820000		17	28700000	29560000
14	90900000	91840000		17	29600000	30100000
14	92120000	94400000		17	30120000	31340000
14	94400000	96460000		17	31480000	31860000
14	96580000	99400000		17	32000000	37900000
14	99480000	99900000		17	38860000	41680000
14	99960000	101700000		17	41700000	42540000
14	101700000	102340000		17	42560000	42960000
14	102340000	102940000		17	43000000	43240000
14	103060000	103560000		17	43320000	44180000
14	103560000	107043718		17	44200000	45920000
15	23880000	24100000		17	46900000	49060000
15	24100000	24560000		17	49420000	49560000
15	24560000	25440000		17	49560000	50100000
15	25500000	26880000		17	50160000	50300000
15	26880000	32960000		17	50480000	51160000
15	32960000	33720000		17	51280000	52640000
15	33720000	34440000		17	52660000	54900000
15	34620000	34960000		17	54940000	56980000
15	34980000	37140000		17	57060000	57840000
15	37160000	37940000		17	57860000	58140000
15	37960000	38420000		17	58300000	58480000
15	38440000	38680000		17	58520000	59040000
15	38700000	39780000		17	59280000	59980000
15	39780000	40280000		17	60080000	60640000
15	40440000	41220000		17	60680000	61400000
15	41440000	41980000		17	61420000	62260000
15	41980000	43800000		17	62420000	63840000
15	43800000	44940000		17	63860000	64300000
15	44940000	45460000		17	64300000	64740000
15	45460000	45640000		17	64920000	66200000
15	45640000	47160000		17	66200000	67340000
15	47180000	48300000		17	67360000	67720000
15	48340000	50340000		17	68080000	68760000
15	50420000	50920000		17	68760000	69300000
15	50920000	51440000		17	69520000	70580000
15	51640000	51800000		17	70620000	72120000
15	51960000	52760000		17	72120000	72560000
15	52760000	53740000		17	72680000	73200000
15	53780000	55200000		17	73240000	73380000
15	55200000	56440000		17	73400000	74440000
15	56460000	57320000		17	74580000	75760000
15	57340000	57540000		17	75780000	76400000
15	57540000	58200000		17	76540000	76740000
15	58200000	58780000		17	76740000	77240000
15	58960000	59660000		17	77280000	78060000
15	59680000	60340000		17	78480000	78800000
15	60500000	60920000		17	78840000	78980000
15	61080000	61840000		17	79040000	79980000
15	61860000	62280000		17	80200000	81360000
15	62360000	62760000		17	81520000	83100000
15	62780000	63040000		18	0	2580000
15	63100000	64080000		18	2720000	3260000
15	64160000	64380000		18	3260000	3680000
15	64380000	64680000		18	3700000	4020000
15	64740000	65300000		18	4080000	5060000
15	65300000	66280000		18	5200000	5840000
15	66280000	66500000		18	5840000	6540000
15	66580000	66860000		18	6540000	7180000
15	66880000	67840000		18	7200000	8600000
15	67840000	68240000		18	8620000	9060000
15	68240000	68940000		18	9060000	9540000
15	69040000	69420000		18	9680000	9960000
15	69460000	70560000		18	9960000	10540000
15	70880000	71440000		18	10540000	12280000
15	71460000	71740000		18	12280000	12660000
15	71820000	72180000		18	12700000	12940000
15	72200000	72640000		18	12980000	13800000
15	72780000	73100000		18	13820000	20620000
15	73280000	74540000		18	20920000	22720000
15	74540000	75220000		18	22780000	23460000
15	75340000	75680000		18	23500000	24140000
15	75940000	76900000		18	24180000	26280000
15	77020000	77620000		18	26300000	26980000
15	77640000	77900000		18	27000000	27600000
15	77920000	78280000		18	27600000	29820000
15	78300000	78760000		18	29920000	30980000
15	79000000	80180000		18	30980000	32060000
15	80440000	81000000		18	32100000	34960000
15	81100000	81260000		18	34980000	35980000
15	81280000	82640000		18	36020000	36300000
15	82640000	84680000		18	36300000	36820000
15	84680000	85240000		18	36940000	39580000
15	85240000	85840000		18	40420000	41920000
15	85860000	88460000		18	42000000	43600000
15	88460000	89180000		18	43600000	45360000
15	89340000	90120000		18	45600000	46100000
15	90120000	90940000		18	46100000	46960000
15	91040000	92100000		18	47020000	48020000
15	92100000	92760000		18	48020000	48520000
15	92780000	93040000		18	48900000	49460000
15	93040000	94320000		18	49480000	50300000
15	94620000	97880000		18	50560000	51560000
15	97900000	98300000		18	51620000	54340000
15	98440000	99260000		18	54360000	55020000
15	99260000	99800000		18	55080000	56640000
15	99800000	100600000		18	56720000	57600000
15	100600000	101280000		18	57600000	58500000
15	101280000	101991189		18	58520000	58760000
16	0	520000		18	58780000	59120000
16	520000	1220000		18	59240000	59840000
16	1280000	2020000		18	59960000	60580000
16	2020000	2560000		18	60660000	62160000
16	2620000	2840000		18	62160000	63000000
16	2840000	3460000		18	63020000	63460000
16	3520000	4520000		18	63500000	63980000
16	4520000	5100000		18	63980000	67080000
16	5100000	6680000		18	67200000	68720000
16	6680000	8560000		18	68800000	70440000
16	8560000	10200000		18	70500000	72680000
16	10300000	10940000		18	72680000	74160000
16	10940000	11260000		18	74200000	74560000
16	11380000	12080000		18	74600000	76760000
16	12080000	12820000		18	76800000	79580000
16	12920000	13920000		18	79720000	80260000
16	13920000	17460000		19	220000	1820000
16	17460000	18500000		19	1860000	2640000
16	18500000	18640000		19	2640000	3180000
16	18640000	19520000		19	3300000	4220000
16	19520000	19900000		19	4720000	5880000
16	19900000	20780000		19	5880000	7020000
16	20840000	22780000		19	7060000	7920000
16	22780000	23440000		19	7940000	8280000
16	23440000	24040000		19	8340000	8580000
16	24040000	25240000		19	8640000	9820000
16	25260000	27160000		19	9920000	10240000
16	27220000	27480000		19	10260000	10400000
16	27480000	28320000		19	10460000	10860000
16	28440000	28700000		19	10880000	11540000
16	28800000	29360000		19	11620000	12900000
16	29540000	30040000		19	12960000	13800000
16	30060000	30220000		19	14280000	15580000
16	30300000	30920000		19	15580000	16420000
16	30940000	31500000		19	16520000	17300000
16	31500000	32860000		19	17420000	18420000
16	32860000	33820000		19	18440000	19520000
16	33880000	34560000		19	19520000	20840000
16	34560000	35060000		19	21040000	21660000
16	35060000	46380000		19	21900000	24420000
16	46380000	48660000		19	27240000	28680000
16	48660000	49360000		19	28720000	29600000
16	49380000	49940000		19	29600000	30660000
16	50000000	50820000		19	30660000	32580000
16	50840000	52020000		19	32620000	33120000
16	52020000	53040000		19	33140000	33780000
16	53040000	55960000		19	33780000	34160000
16	55960000	56340000		19	34520000	35940000
16	56340000	57520000		19	36180000	37860000
16	57560000	58120000		19	37900000	38600000
16	58320000	58780000		19	38980000	39220000
16	58780000	62140000		19	39340000	39740000
16	62160000	63300000		19	40080000	41460000
16	63340000	64960000		19	41680000	42420000
16	65120000	66360000		19	42440000	42880000
16	66380000	66880000		19	43440000	44540000
16	66880000	67200000		19	45000000	45400000
16	67200000	68240000		19	45500000	46840000
16	68360000	69320000		19	46860000	47260000
16	69360000	70080000		19	47280000	47800000
16	70340000	71360000		19	47920000	48620000
16	71380000	71960000		19	48640000	48980000
16	72020000	74300000		19	49040000	49880000
16	74300000	75240000		19	50140000	51700000
16	75240000	75400000		19	51820000	54020000
16	75460000	76080000		19	55080000	57100000
16	76080000	77200000		19	57100000	58617616
16	77200000	77640000		1	720000	1740000
16	77660000	78020000		1	1740000	1920000
16	78100000	81280000		1	1920000	2400000
16	81280000	81760000		1	2400000	3640000
16	81780000	83900000		1	3820000	6000000
16	83900000	84500000		1	6240000	7920000
16	84500000	84980000		1	7960000	8360000
16	85100000	85800000		1	8360000	8860000
16	85800000	86520000		1	8880000	9580000
16	86540000	87300000		1	9620000	9880000
16	87380000	87680000		1	9940000	10420000
16	87780000	88580000		1	10480000	11000000
16	88700000	89200000		1	11020000	12040000
16	89300000	90338345		1	12240000	12820000
17	740000	1180000		1	13300000	15760000
17	1180000	1440000		1	15800000	17320000
17	1440000	1760000		1	17520000	18880000
17	1760000	2300000		1	18900000	19100000
17	2360000	2700000		1	19220000	19660000
17	2780000	3020000		1	19700000	20500000
17	3020000	3660000		1	20660000	21200000
17	3720000	4900000		1	21240000	21600000
17	5180000	5460000		1	21680000	22020000
17	5480000	6660000		1	22040000	23240000
17	6660000	7520000		1	23600000	24640000
17	7520000	8300000		1	24660000	24840000
17	8380000	8760000		1	24880000	25240000
17	8840000	9560000		1	25240000	26520000
17	9780000	10620000		1	26660000	27680000
17	10640000	11980000		1	27840000	28220000
17	12000000	13020000		1	28360000	29200000
17	13020000	15220000		1	29200000	30720000
17	15240000	15540000		1	30720000	31560000
17	15820000	16520000		1	31640000	32060000
17	16760000	17680000		1	32400000	33100000
17	17680000	18500000		1	33100000	33480000
17	18620000	19220000		1	33480000	34780000
17	19220000	19780000		1	34860000	35800000
17	19980000	20340000		1	35840000	36440000
17	20420000	22040000		1	36460000	37700000
17	22040000	26580000		1	38000000	38860000
17	26580000	26920000		1	39100000	39720000
17	26920000	27600000		1	39800000	40040000
17	27640000	28340000		1	40060000	40420000
17	28720000	29580000		1	40600000	41260000
17	29580000	30100000		1	41420000	43120000
17	30100000	31440000		1	43200000	44000000
17	31440000	31860000		1	44200000	44700000
17	31980000	32760000		1	44720000	45340000
17	32780000	32920000		1	45360000	46380000
17	33000000	38860000		1	46400000	47720000
17	38860000	39980000		1	48080000	50360000
17	39980000	40580000		1	50360000	50600000
17	40600000	41700000		1	50760000	51200000
17	41700000	42540000		1	51300000	51800000
17	42540000	42960000		1	52040000	53240000
17	43020000	43320000		1	53240000	53780000
17	43320000	43500000		1	54060000	54880000
17	43500000	43780000		1	55080000	56760000
17	43880000	44360000		1	56820000	58660000
17	44360000	46900000		1	58680000	59820000
17	46900000	49040000		1	59860000	60840000
17	49300000	50100000		1	60960000	62140000
17	50160000	50300000		1	62140000	62440000
17	50480000	51260000		1	62440000	62780000
17	51280000	52660000		1	62800000	63520000
17	52660000	54900000		1	63560000	64260000
17	54900000	55800000		1	64260000	64840000
17	55800000	56800000		1	65040000	65700000
17	56800000	57840000		1	65960000	66240000
17	57840000	58200000		1	66260000	66740000
17	58280000	58500000		1	66760000	67500000
17	58500000	59020000		1	67520000	70100000
17	59260000	59440000		1	70120000	70540000
17	59720000	60060000		1	70660000	71080000
17	60080000	60660000		1	71080000	71520000
17	60660000	61420000		1	71580000	74720000
17	61420000	62260000		1	74740000	75200000
17	62420000	63840000		1	75200000	75700000
17	63860000	64300000		1	75800000	77140000
17	64300000	64800000		1	77160000	78120000
17	64900000	66200000		1	78120000	78700000
17	66200000	67160000		1	78740000	80180000
17	67360000	67740000		1	80200000	81800000
17	68000000	68760000		1	81800000	83880000
17	68760000	69280000		1	83900000	84440000
17	69520000	70580000		1	84440000	85280000
17	70620000	72120000		1	85280000	86680000
17	72120000	72560000		1	86760000	87100000
17	72720000	72920000		1	87120000	88920000
17	72920000	73200000		1	88960000	89460000
17	73240000	73380000		1	89480000	90000000
17	73380000	74580000		1	90020000	91440000
17	74740000	75760000		1	91500000	91960000
17	75900000	76400000		1	92000000	92300000
17	76520000	76740000		1	92320000	92840000
17	76740000	77080000		1	92840000	93880000
17	77080000	77280000		1	94000000	94360000
17	77280000	78020000		1	94480000	95060000
17	78260000	78440000		1	95140000	96900000
17	78480000	79000000		1	96960000	98520000
17	79040000	79740000		1	98580000	99720000
17	79740000	80200000		1	99760000	100900000
17	80200000	81520000		1	100900000	101300000
17	81520000	81840000		1	101420000	103640000
17	81840000	82220000		1	103760000	105840000
17	82320000	83257441		1	105880000	108520000
18	0	1880000		1	108520000	109420000
18	1880000	2580000		1	109540000	110040000
18	2580000	3260000		1	110040000	110500000
18	3260000	3680000		1	110520000	111400000
18	3700000	4020000		1	111440000	111780000
18	4080000	5840000		1	111780000	112380000
18	5860000	6540000		1	112380000	112700000
18	6540000	6900000		1	112720000	113760000
18	7020000	7180000		1	113820000	115720000
18	7200000	8600000		1	115800000	116100000
18	8620000	9020000		1	116140000	116560000
18	9060000	9540000		1	116560000	117060000
18	9580000	9960000		1	117060000	117900000
18	9960000	10540000		1	117960000	120440000
18	10540000	11620000		1	120900000	121380000
18	11720000	12280000		1	121380000	121760000
18	12280000	12700000		1	124780000	143340000
18	12700000	12980000		1	143420000	145420000
18	12980000	13820000		1	145440000	146080000
18	13820000	20920000		1	146120000	146900000
18	20920000	22540000		1	146900000	149100000
18	22800000	23460000		1	149180000	149660000
18	23500000	24140000		1	149660000	151020000
18	24500000	26240000		1	151080000	152020000
18	26300000	26780000		1	152040000	152480000
18	26800000	27000000		1	152520000	153700000
18	27000000	28180000		1	153860000	155180000
18	28180000	29800000		1	155300000	156460000
18	29880000	30980000		1	156640000	160040000
18	30980000	32020000		1	160080000	160640000
18	32120000	32560000		1	160660000	161400000
18	32680000	34860000		1	161440000	162800000
18	34980000	35960000		1	162840000	163320000
18	36000000	36300000		1	163340000	165120000
18	36300000	36820000		1	165360000	165580000
18	36920000	39280000		1	165600000	165920000
18	40420000	41920000		1	165920000	167700000
18	42020000	43580000		1	167700000	168080000
18	43600000	45600000		1	168240000	169420000
18	45600000	46080000		1	169580000	171380000
18	46100000	47020000		1	171480000	172440000
18	47020000	47760000		1	172440000	173420000
18	47760000	48020000		1	173420000	174220000
18	48020000	48900000		1	174260000	175000000
18	48900000	49460000		1	175020000	176260000
18	49500000	50560000		1	176540000	176880000
18	50560000	51060000		1	176880000	177960000
18	51080000	51820000		1	178020000	178280000
18	51820000	54120000		1	178320000	178500000
18	54140000	55020000		1	178520000	179040000
18	55120000	56640000		1	179080000	179380000
18	56720000	57580000		1	179700000	180180000
18	57600000	58520000		1	180220000	180480000
18	58520000	58780000		1	180500000	180860000
18	58780000	59080000		1	180880000	181180000
18	59240000	59840000		1	181180000	182080000
18	59980000	60580000		1	182080000	182840000
18	60660000	62160000		1	182860000	183920000
18	62160000	63000000		1	183960000	184720000
18	63000000	63460000		1	184760000	185700000
18	63520000	66880000		1	185720000	186340000
18	67200000	67540000		1	186380000	187000000
18	67540000	68680000		1	187020000	190460000
18	68760000	70500000		1	190520000	192460000
18	70500000	72620000		1	192460000	193040000
18	72680000	73020000		1	193100000	196700000
18	73020000	74120000		1	196800000	198380000
18	74180000	74580000		1	198720000	199580000
18	74580000	76740000		1	199660000	200540000
18	77000000	79080000		1	200580000	201420000
18	79080000	79720000		1	201480000	202140000
18	79720000	80373285		1	202160000	202740000
19	220000	1160000		1	203020000	203240000
19	1260000	1860000		1	203280000	203720000
19	1860000	2640000		1	203860000	204140000
19	2640000	3180000		1	204160000	204500000
19	3300000	4220000		1	204520000	206300000
19	4240000	5780000		1	206380000	206940000
19	5900000	7020000		1	207040000	207540000
19	7080000	7340000		1	207820000	210240000
19	7360000	7840000		1	210640000	211120000
19	7940000	8260000		1	211260000	211660000
19	8340000	9080000		1	211660000	212460000
19	9080000	9820000		1	212460000	213020000
19	9920000	10260000		1	213080000	214180000
19	10260000	10420000		1	214200000	214620000
19	10460000	11480000		1	214640000	215620000
19	11620000	12880000		1	215620000	218220000
19	12960000	14280000		1	218260000	219840000
19	14280000	15580000		1	219960000	220800000
19	15580000	16200000		1	220800000	222660000
19	16240000	16420000		1	222720000	223120000
19	16520000	17060000		1	223120000	223940000
19	17060000	17320000		1	223980000	224340000
19	17420000	18420000		1	224500000	225300000
19	18420000	19520000		1	225460000	226000000
19	19520000	21040000		1	226120000	227460000
19	21040000	21800000		1	227480000	228680000
19	21900000	22300000		1	228760000	229220000
19	22300000	27240000		1	229240000	230320000
19	27240000	29580000		1	230360000	230640000
19	29600000	30660000		1	230800000	231240000
19	30660000	32600000		1	231340000	231620000
19	32600000	33140000		1	231640000	232640000
19	33200000	33780000		1	232640000	233280000
19	33780000	34300000		1	233300000	234120000
19	34380000	35940000		1	234180000	234420000
19	36180000	37880000		1	234480000	235340000
19	37880000	38980000		1	235560000	236040000
19	38980000	39340000		1	236100000	236520000
19	39340000	40080000		1	236580000	237660000
19	40080000	40620000		1	237800000	240000000
19	40640000	41680000		1	240000000	240700000
19	41680000	43540000		1	240720000	242020000
19	43820000	44520000		1	242020000	243000000
19	44680000	45360000		1	243880000	244280000
19	45500000	46280000		1	244300000	245060000
19	46400000	46520000		1	245060000	246000000
19	46840000	47260000		1	246020000	247240000
19	47280000	47760000		1	247440000	248956422
19	47920000	48620000		20	60000	3040000
19	48640000	49020000		20	3040000	4100000
19	49020000	49460000		20	4100000	4600000
19	49460000	50140000		20	4600000	5200000
19	50140000	51680000		20	5240000	6100000
19	51820000	55080000		20	6120000	7920000
19	55080000	57100000		20	7940000	8740000
19	57100000	58617616		20	8760000	9400000
1	0	740000		20	9400000	11560000
1	740000	1700000		20	11580000	12920000
1	1760000	1920000		20	12940000	13800000
1	1920000	2780000		20	14060000	16780000
1	2780000	3640000		20	16780000	17480000
1	3900000	5980000		20	17480000	18000000
1	6040000	7960000		20	18400000	19680000
1	7960000	8360000		20	19760000	20020000
1	8360000	8880000		20	20020000	20600000
1	8880000	9600000		20	20660000	21640000
1	9600000	10480000		20	21660000	23620000
1	10480000	10980000		20	23660000	26660000
1	11020000	11980000		20	28480000	31400000
1	12120000	12240000		20	31520000	32660000
1	12240000	13300000		20	32780000	33360000
1	13300000	15300000		20	33420000	33660000
1	15320000	15520000		20	33780000	34160000
1	15540000	15780000		20	34200000	35280000
1	15780000	17520000		20	35300000	35460000
1	17520000	18880000		20	35460000	35940000
1	18880000	19660000		20	35980000	36160000
1	19700000	20500000		20	36200000	37100000
1	20660000	21220000		20	37440000	38440000
1	21220000	21600000		20	38600000	40960000
1	21660000	22020000		20	40980000	41340000
1	22020000	22420000		20	41360000	43440000
1	22420000	22660000		20	43440000	44120000
1	22680000	23560000		20	44200000	44460000
1	23560000	24400000		20	44480000	44640000
1	24400000	24640000		20	44740000	45300000
1	24640000	24840000		20	45300000	45780000
1	24860000	25220000		20	45780000	45980000
1	25220000	26020000		20	45980000	46460000
1	26040000	26660000		20	46520000	46700000
1	26660000	27300000		20	46700000	47180000
1	27300000	27660000		20	47180000	47640000
1	27840000	28360000		20	47640000	48640000
1	28360000	28620000		20	48640000	48980000
1	28640000	28780000		20	49280000	49940000
1	28780000	29200000		20	49960000	50080000
1	29220000	30720000		20	50180000	50780000
1	30720000	31560000		20	50780000	51340000
1	31640000	31980000		20	51360000	51620000
1	32400000	32840000		20	51640000	52120000
1	32900000	33080000		20	52180000	53560000
1	33100000	33480000		20	53560000	54080000
1	33480000	34760000		20	54200000	54640000
1	34780000	35560000		20	54660000	56380000
1	35560000	35800000		20	56540000	57360000
1	35840000	36080000		20	57360000	58220000
1	36100000	36440000		20	58220000	58660000
1	36480000	37680000		20	58860000	59540000
1	38000000	38840000		20	59560000	61880000
1	38860000	39560000		20	62000000	62820000
1	39800000	40040000		20	62860000	63420000
1	40060000	40420000		20	63460000	64060000
1	40600000	41000000		21	9560000	10500000
1	41020000	41360000		21	10500000	10820000
1	41360000	42760000		21	12960000	13680000
1	42760000	43160000		21	13780000	15660000
1	43220000	44680000		21	15880000	17160000
1	44720000	45320000		21	17380000	17620000
1	45340000	45500000		21	17740000	20960000
1	45600000	46360000		21	20980000	22820000
1	46380000	46740000		21	23500000	25560000
1	46740000	47720000		21	25580000	26740000
1	48080000	50360000		21	26760000	28920000
1	50360000	51200000		21	29240000	31100000
1	51300000	51780000		21	31200000	31660000
1	51880000	52000000		21	31680000	32620000
1	52040000	53220000		21	32800000	33420000
1	53260000	53760000		21	33500000	33900000
1	53840000	55040000		21	33920000	34360000
1	55040000	56820000		21	34480000	36120000
1	56820000	58460000		21	36140000	36940000
1	58500000	59840000		21	36960000	37580000
1	59940000	60780000		21	37620000	38380000
1	60960000	62080000		21	38500000	39880000
1	62160000	62420000		21	40880000	42140000
1	62440000	62760000		21	42140000	42520000
1	62800000	63560000		21	42580000	43180000
1	63560000	64260000		21	43180000	43680000
1	64260000	64820000		21	43780000	44800000
1	65040000	65700000		21	44940000	45400000
1	65940000	66260000		21	45560000	45940000
1	66260000	66740000		21	45960000	46709983
1	66760000	67160000		22	10640000	10880000
1	67220000	67520000		22	11280000	11840000
1	67520000	68360000		22	11840000	12440000
1	68400000	70060000		22	12540000	12660000
1	70120000	70520000		22	12760000	15300000
1	70660000	71080000		22	15300000	15640000
1	71080000	71520000		22	15660000	17540000
1	72080000	72440000		22	17560000	18880000
1	72440000	74720000		22	18920000	19720000
1	74740000	75640000		22	19720000	19960000
1	75820000	77140000		22	20140000	20340000
1	77140000	78120000		22	20340000	21240000
1	78120000	78700000		22	21380000	21960000
1	78720000	80200000		22	21980000	22440000
1	80200000	81800000		22	22620000	23360000
1	81800000	83900000		22	23480000	23780000
1	83900000	84440000		22	24000000	24260000
1	84440000	84940000		22	24260000	24560000
1	84940000	85280000		22	24600000	25720000
1	85280000	85700000		22	25820000	26360000
1	85720000	87120000		22	26380000	26660000
1	87120000	88660000		22	26660000	28020000
1	88660000	88900000		22	28020000	29260000
1	88920000	89460000		22	29320000	30380000
1	89480000	90000000		22	30620000	31300000
1	90040000	91160000		22	31480000	31960000
1	91500000	91960000		22	31960000	33020000
1	91960000	92300000		22	33080000	35260000
1	92300000	92840000		22	35320000	35600000
1	92840000	93900000		22	35940000	36140000
1	94020000	94340000		22	36140000	36500000
1	94480000	95080000		22	36520000	37240000
1	95080000	96880000		22	37300000	37520000
1	96960000	98500000		22	37620000	38700000
1	98660000	99720000		22	38760000	40040000
1	99740000	100900000		22	40060000	40360000
1	100900000	101300000		22	40400000	40900000
1	101380000	103760000		22	40920000	41580000
1	103760000	104040000		22	41660000	41960000
1	104040000	105820000		22	41960000	42500000
1	105940000	108460000		22	42600000	43140000
1	108540000	109400000		22	43180000	43860000
1	109540000	110040000		22	43960000	44680000
1	110140000	110500000		22	44740000	45560000
1	110500000	111420000		22	45560000	46000000
1	111460000	112360000		22	46000000	46560000
1	112380000	113040000		22	46600000	48520000
1	113060000	113720000		22	48560000	50700000
1	113820000	116040000		2	0	1380000
1	116120000	116520000		2	1400000	3680000
1	116560000	117060000		2	3720000	6820000
1	117060000	117900000		2	6860000	8780000
1	117960000	121220000		2	8840000	9140000
1	121220000	124920000		2	9140000	9380000
1	124920000	143220000		2	9520000	9760000
1	143220000	143400000		2	9800000	10060000
1	143400000	145280000		2	10080000	10700000
1	145340000	146320000		2	10780000	11640000
1	146320000	149360000		2	11780000	13040000
1	149360000	149620000		2	13040000	15600000
1	149620000	149780000		2	15620000	16760000
1	149780000	151000000		2	16760000	17680000
1	151060000	151180000		2	17740000	18380000
1	151280000	152040000		2	18380000	20340000
1	152040000	153860000		2	20420000	20660000
1	153860000	155300000		2	20660000	20960000
1	155300000	156640000		2	21180000	23780000
1	156640000	158120000		2	23800000	24380000
1	158140000	159480000		2	24400000	24840000
1	159480000	160020000		2	24960000	25220000
1	160080000	161160000		2	25220000	25580000
1	161180000	161400000		2	25860000	26180000
1	161460000	162040000		2	26180000	26780000
1	162040000	162840000		2	26820000	27320000
1	162840000	163340000		2	27380000	27680000
1	163360000	165140000		2	27680000	28560000
1	165380000	165600000		2	28560000	28820000
1	165600000	165920000		2	28940000	30140000
1	165920000	166880000		2	30140000	30700000
1	166880000	167060000		2	30720000	32220000
1	167060000	167700000		2	32540000	33600000
1	167700000	168080000		2	33640000	36240000
1	168340000	169380000		2	36320000	36780000
1	169560000	169800000		2	37100000	37900000
1	169860000	171380000		2	37940000	38300000
1	171480000	172440000		2	38300000	38780000
1	172460000	173420000		2	39040000	39720000
1	173420000	174240000		2	39780000	41840000
1	174240000	174760000		2	41840000	42080000
1	174760000	175000000		2	42100000	42340000
1	175020000	176260000		2	42500000	42760000
1	176520000	176880000		2	42800000	43600000
1	176880000	177960000		2	43620000	44960000
1	177960000	178300000		2	44980000	45600000
1	178300000	178520000		2	45620000	45940000
1	178520000	179020000		2	45960000	46460000
1	179080000	179380000		2	46660000	46920000
1	179700000	180180000		2	46920000	47340000
1	180220000	180500000		2	47400000	47780000
1	180500000	180880000		2	47800000	48460000
1	180880000	181180000		2	48580000	50500000
1	181180000	182080000		2	50500000	53780000
1	182080000	182580000		2	53860000	55620000
1	182600000	182840000		2	55660000	57580000
1	182840000	183940000		2	57680000	60700000
1	183940000	184700000		2	60700000	61900000
1	184760000	185700000		2	61900000	62420000
1	185700000	186300000		2	62440000	63880000
1	186380000	187000000		2	64020000	64500000
1	187000000	190500000		2	64580000	65060000
1	190500000	192460000		2	65260000	65580000
1	192460000	193020000		2	65600000	68080000
1	193100000	196740000		2	68100000	68460000
1	196740000	197080000		2	68460000	68940000
1	197080000	198720000		2	68940000	69340000
1	198720000	199600000		2	69360000	69720000
1	199660000	200540000		2	69900000	70280000
1	200560000	201440000		2	70300000	71000000
1	201440000	201800000		2	71120000	73340000
1	201880000	202140000		2	73840000	74460000
1	202140000	203020000		2	74460000	75640000
1	203020000	203240000		2	75720000	79920000
1	203260000	203720000		2	79940000	84440000
1	203860000	204140000		2	84460000	85080000
1	204160000	204520000		2	85340000	86140000
1	204520000	205260000		2	86200000	87380000
1	205340000	205520000		2	87460000	87860000
1	205760000	206200000		2	87860000	89820000
1	206200000	206920000		2	89940000	91720000
1	207040000	207560000		2	91740000	92240000
1	207820000	209560000		2	93980000	95240000
1	209560000	209780000		2	95660000	97040000
1	209860000	210640000		2	98040000	99080000
1	210640000	211140000		2	99080000	100420000
1	211260000	212460000		2	100580000	101000000
1	212460000	213020000		2	101020000	101240000
1	213100000	214180000		2	101300000	101860000
1	214200000	214620000		2	101880000	102480000
1	214640000	215640000		2	102740000	105260000
1	215640000	218220000		2	105320000	106080000
1	218280000	219820000		2	106100000	106560000
1	219960000	220800000		2	106600000	108600000
1	220800000	222660000		2	108840000	109800000
1	222660000	223100000		2	110020000	110280000
1	223120000	223700000		2	110640000	111800000
1	223700000	224340000		2	111820000	112500000
1	224480000	225320000		2	112580000	113460000
1	225440000	226000000		2	113460000	117780000
1	226120000	227480000		2	117820000	119320000
1	227480000	228760000		2	119380000	120180000
1	228760000	229240000		2	120320000	120680000
1	229240000	229480000		2	120700000	121080000
1	229520000	230320000		2	121100000	121760000
1	230340000	231240000		2	121780000	123940000
1	231320000	231620000		2	123980000	127000000
1	231620000	232640000		2	127060000	130520000
1	232640000	233300000		2	130640000	131680000
1	233300000	234380000		2	131780000	133860000
1	234480000	235560000		2	133860000	134420000
1	235560000	235980000		2	134460000	134920000
1	236100000	236540000		2	134960000	135800000
1	236580000	237600000		2	135880000	136380000
1	237800000	240000000		2	136400000	137860000
1	240000000	240700000		2	137880000	138840000
1	240720000	241860000		2	138840000	143020000
1	242020000	243880000		2	143020000	146680000
1	243880000	244300000		2	146720000	147920000
1	244300000	245060000		2	147920000	148940000
1	245060000	245720000		2	149020000	149580000
1	245720000	246000000		2	149580000	151460000
1	246000000	247440000		2	151600000	152020000
1	247440000	248956422		2	152040000	152720000
20	60000	3040000		2	152720000	153520000
20	3040000	4100000		2	153560000	154400000
20	4100000	4600000		2	154420000	155320000
20	4600000	5200000		2	155340000	157280000
20	5200000	6120000		2	157320000	158020000
20	6120000	7940000		2	158020000	158780000
20	7940000	8740000		2	158880000	160000000
20	8740000	9400000		2	160060000	161160000
20	9400000	11580000		2	161220000	162340000
20	11580000	12920000		2	162400000	164660000
20	12920000	14060000		2	164720000	165900000
20	14060000	16780000		2	166160000	166420000
20	16780000	17460000		2	166500000	168240000
20	17480000	17840000		2	168340000	168860000
20	17840000	19680000		2	168940000	169800000
20	19680000	20020000		2	169940000	170920000
20	20060000	20640000		2	170960000	171580000
20	20640000	21620000		2	171860000	172480000
20	21660000	23360000		2	172580000	174400000
20	23360000	24980000		2	174560000	175000000
20	24980000	28540000		2	175000000	176100000
20	28540000	29000000		2	176100000	177160000
20	29000000	29200000		2	177160000	177860000
20	29200000	31420000		2	178060000	178420000
20	31520000	32660000		2	178500000	179800000
20	32780000	33340000		2	180080000	181040000
20	33400000	33660000		2	181100000	182140000
20	33740000	34140000		2	182200000	182720000
20	34180000	34520000		2	182740000	185220000
20	34560000	34780000		2	185600000	186640000
20	34820000	35280000		2	186800000	187480000
20	35280000	35460000		2	187480000	188520000
20	35460000	35960000		2	188520000	189440000
20	35960000	36140000		2	189660000	190080000
20	36200000	37440000		2	190080000	190320000
20	37440000	38440000		2	190320000	191020000
20	38580000	40960000		2	191040000	191520000
20	40960000	41680000		2	191540000	193640000
20	41720000	43440000		2	193700000	196060000
20	43440000	44120000		2	196080000	196760000
20	44200000	44680000		2	196820000	197780000
20	44740000	45780000		2	197780000	198300000
20	45800000	45980000		2	198300000	199940000
20	45980000	46700000		2	199940000	200800000
20	46700000	47180000		2	200860000	201180000
20	47180000	47640000		2	201220000	201640000
20	47640000	48640000		2	201780000	202200000
20	48640000	49220000		2	202240000	203920000
20	49320000	49540000		2	203960000	206260000
20	49540000	49940000		2	206420000	207500000
20	49940000	50780000		2	207760000	208020000
20	50780000	51620000		2	208140000	209320000
20	51620000	52100000		2	209340000	210220000
20	52180000	53560000		2	210420000	212640000
20	53560000	54080000		2	212640000	213160000
20	54080000	54660000		2	213220000	215340000
20	54660000	57340000		2	215360000	216020000
20	57360000	58220000		2	216060000	217780000
20	58220000	58860000		2	217780000	218160000
20	58860000	59540000		2	218260000	218860000
20	59560000	62020000		2	218980000	219380000
20	62020000	62820000		2	219400000	222000000
20	62820000	63440000		2	222040000	222620000
20	63520000	64444167		2	222660000	223900000
21	9640000	10500000		2	223960000	224300000
21	10500000	12960000		2	224340000	224780000
21	12960000	13780000		2	224800000	225660000
21	13780000	15620000		2	225660000	227240000
21	15880000	17300000		2	227380000	227800000
21	17380000	17740000		2	227880000	228660000
21	17740000	20980000		2	228680000	229740000
21	20980000	22280000		2	229760000	230820000
21	22280000	22840000		2	230860000	231060000
21	23480000	25420000		2	231080000	231480000
21	25580000	26720000		2	231780000	232540000
21	26740000	29240000		2	232580000	233060000
21	29240000	31140000		2	233420000	234500000
21	31180000	31620000		2	234540000	235120000
21	31660000	32280000		2	235140000	235760000
21	32280000	32640000		2	235760000	236200000
21	32640000	32820000		2	236300000	237080000
21	32820000	33500000		2	237100000	237580000
21	33500000	33900000		2	237860000	238300000
21	33920000	34480000		2	238320000	238780000
21	34480000	36120000		2	238900000	240140000
21	36120000	36960000		2	240160000	240840000
21	36960000	37580000		2	240840000	242193529
21	37660000	38400000		3	0	3140000
21	38500000	39460000		3	3180000	4320000
21	39520000	40880000		3	4320000	4660000
21	40880000	42460000		3	4680000	5120000
21	42580000	43180000		3	5200000	6700000
21	43180000	43660000		3	6860000	8640000
21	43780000	44220000		3	8720000	9340000
21	44220000	45140000		3	9340000	10320000
21	45140000	45560000		3	10320000	10740000
21	45560000	45960000		3	10760000	11360000
21	45960000	46709983		3	11360000	11900000
22	10920000	11760000		3	12100000	12820000
22	11760000	15300000		3	13000000	13480000
22	15360000	15660000		3	13480000	13660000
22	15660000	16060000		3	13660000	15100000
22	16060000	16500000		3	15100000	15580000
22	16500000	17540000		3	15600000	16260000
22	17540000	18880000		3	16280000	16560000
22	18940000	19720000		3	16600000	19020000
22	19720000	19960000		3	19020000	19880000
22	19960000	20340000		3	20240000	22120000
22	20340000	21180000		3	22120000	22960000
22	21660000	21980000		3	22980000	23920000
22	21980000	22620000		3	23960000	24680000
22	22620000	22960000		3	24700000	25600000
22	22960000	23140000		3	25620000	27080000
22	23160000	23980000		3	27120000	27280000
22	23980000	24560000		3	27300000	27680000
22	24600000	25780000		3	27700000	28360000
22	25800000	26360000		3	28380000	29940000
22	26360000	26660000		3	30000000	30740000
22	26660000	27880000		3	30760000	32640000
22	28020000	28600000		3	32920000	33800000
22	28600000	28840000		3	33840000	35960000
22	28840000	29260000		3	35960000	37440000
22	29360000	30100000		3	37900000	39340000
22	30100000	30280000		3	39400000	40180000
22	30620000	31280000		3	40200000	42220000
22	31640000	31980000		3	42240000	42900000
22	31980000	33020000		3	42900000	43520000
22	33060000	35260000		3	43540000	44480000
22	35300000	35940000		3	44920000	46460000
22	35940000	36140000		3	46680000	47380000
22	36140000	36500000		3	47420000	47800000
22	36520000	36840000		3	47820000	48180000
22	36860000	37200000		3	48200000	49040000
22	37260000	37540000		3	49140000	49500000
22	37620000	38740000		3	49540000	49700000
22	38740000	39320000		3	49700000	50120000
22	39320000	40040000		3	50320000	51940000
22	40040000	40360000		3	51980000	52160000
22	40400000	40900000		3	52220000	52360000
22	40920000	41540000		3	52420000	52700000
22	41660000	41960000		3	52720000	53080000
22	41960000	42240000		3	53260000	53880000
22	42240000	42500000		3	53920000	56540000
22	42600000	43120000		3	56620000	57000000
22	43180000	43860000		3	57000000	58180000
22	43960000	44700000		3	58300000	61540000
22	44780000	45980000		3	61560000	62200000
22	46000000	46340000		3	62340000	63280000
22	46360000	46540000		3	63340000	63840000
22	46760000	48520000		3	64020000	64500000
22	48560000	49760000		3	64500000	66040000
22	49780000	50818468		3	66380000	66840000
2	0	860000		3	66860000	69020000
2	860000	1760000		3	69020000	69680000
2	1840000	3660000		3	69680000	69960000
2	3720000	6800000		3	70000000	71700000
2	6860000	8800000		3	71700000	72340000
2	8800000	9140000		3	72340000	73080000
2	9140000	10060000		3	73100000	75660000
2	10060000	10680000		3	75660000	78660000
2	10800000	11620000		3	78660000	79060000
2	11800000	13020000		3	79080000	79360000
2	13040000	15600000		3	79500000	81240000
2	15600000	16760000		3	81280000	83600000
2	16760000	17680000		3	84520000	84800000
2	17720000	18380000		3	84960000	85620000
2	18380000	19920000		3	85680000	86620000
2	19940000	20440000		3	86680000	88160000
2	20440000	20660000		3	88180000	91240000
2	20660000	21180000		3	93000000	96820000
2	21180000	21840000		3	96840000	97760000
2	21840000	23760000		3	97780000	98020000
2	23780000	24400000		3	98040000	99000000
2	24400000	24860000		3	99020000	99800000
2	24980000	25220000		3	99820000	100280000
2	25240000	26180000		3	100320000	101680000
2	26180000	27020000		3	101720000	102540000
2	27080000	27340000		3	102580000	105520000
2	27380000	27640000		3	105640000	107140000
2	27680000	28500000		3	107220000	108580000
2	28560000	28820000		3	108600000	111660000
2	28940000	30120000		3	111700000	112100000
2	30140000	30720000		3	112300000	113000000
2	30720000	31800000		3	113020000	113660000
2	31840000	33600000		3	113720000	115200000
2	33640000	36320000		3	115220000	115840000
2	36360000	36720000		3	115840000	116760000
2	36820000	37880000		3	116760000	118880000
2	37940000	38300000		3	118880000	119100000
2	38300000	38760000		3	119260000	120560000
2	39040000	39240000		3	120560000	121520000
2	39280000	39740000		3	121540000	122320000
2	39780000	41840000		3	122380000	123580000
2	41840000	42080000		3	123640000	124560000
2	42080000	42800000		3	124560000	125680000
2	42800000	43600000		3	125880000	127580000
2	43600000	44960000		3	127600000	128220000
2	44960000	45580000		3	128420000	128600000
2	45600000	45940000		3	128620000	129260000
2	45960000	46460000		3	129340000	130120000
2	46620000	46900000		3	130120000	132660000
2	46920000	47340000		3	132680000	133600000
2	47400000	47780000		3	133940000	134500000
2	47780000	48440000		3	134520000	136040000
2	48600000	50460000		3	136060000	137040000
2	50500000	53800000		3	137040000	138060000
2	53800000	55660000		3	138440000	138940000
2	55660000	56020000		3	138940000	139340000
2	56020000	57580000		3	139380000	141220000
2	57680000	60700000		3	141300000	141940000
2	60700000	61020000		3	142100000	142300000
2	61020000	61900000		3	142580000	143020000
2	61900000	62420000		3	143040000	143700000
2	62440000	63580000		3	143760000	146580000
2	63680000	63900000		3	146620000	148960000
2	64020000	64320000		3	148960000	149280000
2	64320000	65060000		3	149500000	149800000
2	65260000	65580000		3	149860000	150520000
2	65600000	68040000		3	150520000	151160000
2	68100000	68460000		3	151240000	151920000
2	68460000	68940000		3	151940000	152480000
2	68940000	69320000		3	152980000	154120000
2	69360000	69720000		3	154280000	155740000
2	69720000	70300000		3	155780000	156500000
2	70300000	70960000		3	156520000	157160000
2	71080000	72180000		3	157200000	157520000
2	72180000	73840000		3	157520000	158800000
2	73840000	74440000		3	158800000	160480000
2	74620000	74880000		3	160520000	161460000
2	74900000	75420000		3	161480000	165220000
2	75720000	79900000		3	165280000	167360000
2	79940000	81900000		3	167400000	167900000
2	82040000	84440000		3	168060000	168880000
2	84440000	85340000		3	169120000	169760000
2	85340000	86100000		3	169780000	170880000
2	86200000	87160000		3	170880000	171580000
2	87160000	87880000		3	171620000	172720000
2	87880000	87980000		3	172760000	175340000
2	87980000	94160000		3	175520000	176860000
2	94160000	94480000		3	176940000	178420000
2	94480000	95660000		3	178420000	179340000
2	95660000	96540000		3	179400000	179560000
2	96540000	98040000		3	179600000	180620000
2	98040000	99080000		3	180680000	181700000
2	99120000	100400000		3	181700000	183100000
2	100580000	101020000		3	183100000	183400000
2	101020000	101220000		3	183440000	183800000
2	101300000	101860000		3	183880000	184360000
2	102000000	102460000		3	184360000	184780000
2	102520000	105240000		3	184820000	185620000
2	105320000	105520000		3	185640000	185940000
2	105540000	106580000		3	185940000	187200000
2	106600000	108220000		3	187380000	189160000
2	108340000	108600000		3	189240000	189940000
2	109120000	109960000		3	189960000	190500000
2	110040000	110620000		3	190780000	191060000
2	110620000	111720000		3	191120000	192480000
2	111800000	112060000		3	192520000	193600000
2	112060000	112540000		3	193640000	194600000
2	112600000	112740000		3	194660000	195640000
2	112740000	113500000		3	195820000	195960000
2	113500000	113980000		3	196000000	198040000
2	113980000	114560000		4	120000	480000
2	114680000	117780000		4	500000	1020000
2	117820000	118860000		4	1020000	1440000
2	119360000	120180000		4	1660000	3040000
2	120320000	120680000		4	3080000	3540000
2	120680000	121080000		4	3540000	3960000
2	121100000	121780000		4	3980000	6560000
2	121780000	126980000		4	6660000	8740000
2	127060000	130320000		4	8920000	12700000
2	130320000	130600000		4	12720000	13580000
2	130620000	131760000		4	13620000	15460000
2	131800000	133860000		4	15480000	16280000
2	133860000	134420000		4	16280000	17520000
2	134460000	134920000		4	17520000	18620000
2	134960000	135820000		4	18620000	20700000
2	135880000	136400000		4	20740000	21540000
2	136400000	137860000		4	21720000	22680000
2	137860000	138860000		4	22880000	24460000
2	138860000	143000000		4	24480000	25400000
2	143040000	146680000		4	25420000	25820000
2	146700000	147920000		4	25920000	27040000
2	147920000	149020000		4	27040000	30260000
2	149020000	149560000		4	30680000	32820000
2	149580000	151260000		4	32940000	34520000
2	151480000	152020000		4	34880000	35940000
2	152040000	152720000		4	36320000	37580000
2	152720000	153540000		4	37580000	37800000
2	153540000	154400000		4	38060000	38740000
2	154400000	155320000		4	38860000	39460000
2	155340000	157260000		4	39460000	40000000
2	157480000	158020000		4	40060000	40740000
2	158020000	158760000		4	40920000	41240000
2	158880000	159980000		4	41260000	41680000
2	160040000	161080000		4	41680000	41940000
2	161280000	162320000		4	42280000	42540000
2	162460000	164500000		4	42580000	42880000
2	164720000	164920000		4	42920000	44680000
2	164980000	165960000		4	44720000	49660000
2	165960000	166420000		4	51780000	53000000
2	166520000	168140000		4	53000000	54200000
2	168340000	168960000		4	54280000	55340000
2	168960000	170920000		4	55400000	55840000
2	170920000	172080000		4	55920000	56380000
2	172080000	172480000		4	56560000	56980000
2	172560000	172720000		4	57020000	60200000
2	172760000	173240000		4	60240000	62720000
2	173240000	174420000		4	62720000	64660000
2	174440000	175000000		4	64700000	65940000
2	175040000	176100000		4	66040000	67520000
2	176100000	177160000		4	67720000	68300000
2	177160000	177780000		4	68400000	69640000
2	178080000	179780000		4	69660000	70560000
2	180100000	181740000		4	70600000	71740000
2	181740000	182140000		4	72280000	73060000
2	182180000	182740000		4	73080000	74160000
2	182740000	183000000		4	74160000	74680000
2	183200000	186500000		4	74840000	75860000
2	186500000	186660000		4	75960000	77220000
2	186840000	187460000		4	77380000	77620000
2	187480000	188520000		4	77880000	78520000
2	188520000	189000000		4	78600000	78920000
2	189080000	189440000		4	78920000	80320000
2	189440000	190080000		4	80340000	81360000
2	190080000	191020000		4	81380000	82360000
2	191040000	191540000		4	82420000	83280000
2	191540000	192160000		4	83480000	84560000
2	192200000	196080000		4	84580000	85000000
2	196080000	196760000		4	85040000	86220000
2	196800000	197480000		4	86480000	86900000
2	197780000	198300000		4	86920000	87100000
2	198300000	199940000		4	87240000	87860000
2	199940000	200740000		4	87860000	88520000
2	200860000	201180000		4	88520000	89120000
2	201220000	201640000		4	89140000	90300000
2	201780000	202200000		4	90300000	93780000
2	202240000	203920000		4	93800000	94280000
2	203960000	206420000		4	94300000	94600000
2	206420000	207740000		4	94620000	95140000
2	207740000	208140000		4	95140000	98120000
2	208140000	210240000		4	98120000	99500000
2	210240000	212620000		4	99560000	99940000
2	212660000	213160000		4	99960000	102440000
2	213240000	215320000		4	102440000	103120000
2	215360000	216020000		4	103180000	103900000
2	216080000	216720000		4	103980000	104900000
2	216720000	217780000		4	105120000	105500000
2	217780000	218120000		4	105740000	106220000
2	218280000	218860000		4	106260000	107940000
2	218980000	219380000		4	108000000	108600000
2	219380000	222000000		4	108660000	109420000
2	222040000	222620000		4	109420000	109980000
2	222660000	223820000		4	109980000	110540000
2	223960000	224300000		4	110560000	112060000
2	224320000	224780000		4	112080000	112620000
2	224780000	225660000		4	112640000	114700000
2	225660000	227120000		4	114740000	116000000
2	227120000	227780000		4	116040000	118520000
2	227880000	228660000		4	118680000	119300000
2	228680000	229760000		4	119500000	120060000
2	229760000	231040000		4	120060000	120280000
2	231060000	231460000		4	120280000	121160000
2	231840000	232580000		4	121180000	121800000
2	232580000	233420000		4	121840000	122940000
2	233420000	234520000		4	122980000	124280000
2	234540000	235120000		4	124300000	125280000
2	235140000	235760000		4	125300000	127600000
2	235760000	236200000		4	127780000	128820000
2	236320000	237080000		4	129140000	132720000
2	237080000	237760000		4	133120000	134920000
2	237840000	238280000		4	135020000	136920000
2	238320000	238900000		4	137000000	138960000
2	239000000	240140000		4	139020000	140340000
2	240140000	240500000		4	140340000	140860000
2	240840000	242193529		4	140860000	143520000
3	0	380000		4	143540000	144000000
3	380000	3140000		4	144140000	145100000
3	3180000	4300000		4	145160000	145620000
3	4300000	4640000		4	145620000	147100000
3	4700000	5120000		4	147140000	147620000
3	5220000	8440000		4	147680000	147880000
3	8440000	8660000		4	147900000	149940000
3	8660000	9340000		4	149980000	151080000
3	9340000	10280000		4	151360000	152400000
3	10340000	11060000		4	152440000	152780000
3	11060000	11360000		4	152800000	153140000
3	11360000	11980000		4	153140000	154080000
3	12120000	12480000		4	154480000	155380000
3	12560000	12840000		4	155380000	155800000
3	13060000	13480000		4	155980000	157140000
3	13480000	13660000		4	157220000	158220000
3	13660000	15100000		4	158260000	158660000
3	15100000	15580000		4	158680000	159460000
3	15600000	15820000		4	159460000	162380000
3	15820000	16260000		4	162480000	163480000
3	16280000	16580000		4	163540000	165120000
3	16580000	17080000		4	165120000	165480000
3	17080000	17840000		4	165480000	166100000
3	17860000	18440000		4	166120000	168160000
3	18440000	19020000		4	168160000	168920000
3	19040000	19860000		4	169000000	169600000
3	19880000	20380000		4	169620000	170100000
3	20380000	22140000		4	170120000	172940000
3	22140000	22960000		4	173000000	173280000
3	22960000	23960000		4	173300000	174320000
3	24000000	24680000		4	174340000	175900000
3	24700000	25620000		4	175960000	176340000
3	25620000	26780000		4	176360000	179680000
3	27120000	27700000		4	179860000	180640000
3	27700000	28340000		4	180660000	183440000
3	28420000	29940000		4	183440000	184220000
3	30020000	30740000		4	184240000	185140000
3	30740000	32920000		4	185180000	185600000
3	32920000	33800000		4	185640000	186160000
3	33860000	35940000		4	186220000	190214555
3	35960000	36720000		5	0	520000
3	36720000	36880000		5	620000	1640000
3	36900000	37900000		5	1640000	3780000
3	37900000	38480000		5	3860000	4860000
3	38500000	39060000		5	4860000	5440000
3	39080000	40180000		5	5460000	6600000
3	40320000	41200000		5	6760000	7860000
3	41240000	41900000		5	7880000	10260000
3	41900000	42200000		5	10260000	12040000
3	42240000	42920000		5	12740000	13960000
3	42920000	43520000		5	13960000	14680000
3	43520000	44920000		5	14680000	15020000
3	44920000	45500000		5	15020000	16460000
3	45500000	45680000		5	16480000	17200000
3	45680000	46080000		5	17220000	18340000
3	46080000	46420000		5	18380000	21460000
3	46700000	47380000		5	21800000	23380000
3	47420000	47800000		5	24140000	26500000
3	47820000	48180000		5	26700000	28780000
3	48180000	48940000		5	28900000	31520000
3	49120000	49540000		5	31540000	32100000
3	49540000	50100000		5	32160000	32620000
3	50340000	51380000		5	32620000	33440000
3	51500000	51960000		5	33460000	33900000
3	51980000	52220000		5	33960000	34280000
3	52220000	52700000		5	34480000	34920000
3	52720000	53080000		5	35000000	36000000
3	53300000	53900000		5	36060000	36720000
3	53900000	54660000		5	36720000	36980000
3	54820000	55480000		5	37060000	38200000
3	55480000	56540000		5	38380000	38940000
3	56620000	57000000		5	39140000	39560000
3	57000000	58300000		5	39580000	40760000
3	58300000	61420000		5	40900000	41840000
3	61560000	62200000		5	41860000	43060000
3	62340000	63260000		5	43080000	43420000
3	63340000	63820000		5	43560000	44820000
3	64020000	64500000		5	44940000	49680000
3	64500000	66380000		5	50120000	52720000
3	66380000	66840000		5	52940000	54500000
3	66860000	68980000		5	54500000	55160000
3	69020000	69680000		5	55160000	55920000
3	69680000	69960000		5	55940000	56200000
3	70000000	71700000		5	56260000	56860000
3	71700000	73100000		5	56900000	57260000
3	73100000	73840000		5	57280000	58520000
3	73860000	75560000		5	58860000	59740000
3	75660000	78660000		5	59800000	60660000
3	78660000	79040000		5	60680000	62220000
3	79080000	81160000		5	62400000	64120000
3	81280000	83580000		5	64220000	64620000
3	84500000	84960000		5	64800000	65560000
3	84960000	85600000		5	65620000	66160000
3	85700000	86600000		5	66180000	66780000
3	86660000	88020000		5	66800000	68280000
3	88180000	93700000		5	68280000	69520000
3	93700000	94980000		5	70420000	72900000
3	94980000	96820000		5	73060000	73500000
3	96840000	97760000		5	73540000	74660000
3	97760000	98040000		5	74680000	74920000
3	98040000	99020000		5	74920000	75700000
3	99020000	99800000		5	75720000	76780000
3	99820000	100260000		5	76840000	77500000
3	100320000	101680000		5	77520000	78280000
3	101780000	102220000		5	78320000	78980000
3	102220000	102540000		5	79000000	80360000
3	102580000	105520000		5	80680000	81280000
3	105640000	107140000		5	81380000	82280000
3	107220000	107880000		5	82280000	83600000
3	107940000	108600000		5	83660000	87020000
3	108600000	111660000		5	87040000	87420000
3	111660000	112300000		5	87420000	88700000
3	112300000	112540000		5	88700000	90800000
3	112560000	113020000		5	90820000	91440000
3	113020000	113640000		5	91460000	94940000
3	113720000	115180000		5	94960000	96340000
3	115200000	115840000		5	96340000	96600000
3	115840000	116760000		5	96760000	97180000
3	116760000	118880000		5	97180000	99060000
3	118880000	119140000		5	99080000	101800000
3	119240000	120560000		5	102520000	103520000
3	120560000	121540000		5	103560000	108360000
3	121540000	122260000		5	108400000	109480000
3	122380000	123320000		5	109700000	110720000
3	123320000	123600000		5	110740000	112160000
3	123620000	124560000		5	112160000	112440000
3	124560000	125880000		5	112540000	112900000
3	125880000	126400000		5	112980000	113540000
3	126480000	127580000		5	113620000	115280000
3	127580000	128420000		5	115300000	115600000
3	128420000	128600000		5	115640000	116080000
3	128620000	128860000		5	116080000	118980000
3	128960000	129260000		5	118980000	119420000
3	129340000	129940000		5	119440000	120480000
3	130140000	132660000		5	120840000	122180000
3	132660000	133600000		5	122480000	123620000
3	133940000	134500000		5	123640000	126600000
3	134540000	136040000		5	126620000	127520000
3	136060000	137020000		5	127520000	128200000
3	137060000	138060000		5	128200000	128840000
3	138060000	138940000		5	128860000	129800000
3	138940000	139340000		5	129860000	131420000
3	139380000	141240000		5	131440000	132080000
3	141300000	142300000		5	132180000	132820000
3	142580000	143040000		5	132880000	134020000
3	143040000	143680000		5	134180000	134900000
3	143760000	146020000		5	134940000	135400000
3	146060000	146620000		5	135440000	136220000
3	146640000	148960000		5	136220000	137620000
3	148960000	149340000		5	137620000	139420000
3	149340000	149740000		5	139640000	139780000
3	149840000	150220000		5	139780000	140360000
3	150220000	150520000		5	140360000	140780000
3	150520000	151160000		5	141260000	141580000
3	151160000	151920000		5	141580000	142580000
3	151980000	152520000		5	142720000	142880000
3	152980000	154280000		5	142900000	144160000
3	154280000	155720000		5	144180000	146440000
3	155740000	157160000		5	146440000	147200000
3	157200000	157500000		5	147200000	147580000
3	157540000	158820000		5	147620000	147840000
3	158820000	159820000		5	147860000	149300000
3	160020000	160420000		5	149440000	149580000
3	160560000	161460000		5	149620000	150440000
3	161460000	165200000		5	150440000	151240000
3	165300000	166540000		5	151340000	151760000
3	166540000	167380000		5	151820000	154620000
3	167380000	168880000		5	154640000	157160000
3	169080000	169760000		5	157240000	157740000
3	169760000	170880000		5	157760000	159140000
3	170900000	171580000		5	159280000	160000000
3	171620000	172720000		5	160020000	160420000
3	172760000	176220000		5	160420000	163460000
3	176220000	176660000		5	163520000	165520000
3	176940000	178420000		5	165600000	168240000
3	178420000	179000000		5	168260000	169600000
3	179020000	179560000		5	169680000	170020000
3	179600000	180660000		5	170080000	170640000
3	180660000	181200000		5	170700000	171380000
3	181200000	181700000		5	171380000	172320000
3	181700000	182700000		5	172440000	172700000
3	182720000	183400000		5	172700000	172940000
3	183440000	183820000		5	172960000	173260000
3	183900000	184320000		5	173320000	173600000
3	184360000	184520000		5	173600000	173980000
3	184540000	184800000		5	174020000	174320000
3	184800000	185580000		5	174360000	174800000
3	185640000	185940000		5	174900000	175980000
3	185940000	186840000		5	175980000	177880000
3	186840000	187380000		5	177960000	178580000
3	187380000	187680000		5	178680000	179240000
3	187680000	187780000		5	179620000	181320000
3	187780000	189160000		6	60000	1480000
3	189240000	190460000		6	1520000	2940000
3	190700000	192480000		6	3060000	3740000
3	192520000	193620000		6	3740000	4020000
3	193620000	194320000		6	4020000	5040000
3	194400000	194600000		6	5060000	6580000
3	194660000	195820000		6	6640000	7260000
3	195820000	196980000		6	7400000	7620000
3	196980000	198295559		6	7720000	8080000
4	120000	500000		6	8100000	10500000
4	500000	1660000		6	10720000	11520000
4	1660000	2940000		6	11560000	13320000
4	3060000	3500000		6	13340000	13600000
4	3540000	3960000		6	13780000	15660000
4	3980000	6560000		6	15660000	16240000
4	6620000	7080000		6	16240000	17100000
4	7080000	8920000		6	17120000	17580000
4	8920000	9120000		6	17600000	18260000
4	9160000	9360000		6	18300000	20080000
4	9360000	10020000		6	20260000	20540000
4	10100000	12680000		6	20540000	21580000
4	12720000	13580000		6	21600000	24280000
4	13620000	15180000		6	24400000	25080000
4	15220000	15480000		6	25140000	26020000
4	15480000	16280000		6	26020000	26460000
4	16280000	17480000		6	26600000	31360000
4	17520000	18620000		6	32500000	32720000
4	18620000	20700000		6	33500000	34160000
4	20700000	21720000		6	34160000	35260000
4	21760000	22880000		6	35320000	35460000
4	22880000	24460000		6	35500000	36380000
4	24460000	25400000		6	36420000	37020000
4	25420000	25800000		6	37020000	37220000
4	25920000	27040000		6	37280000	38720000
4	27040000	30440000		6	38780000	39320000
4	30700000	34880000		6	39320000	41340000
4	34880000	37580000		6	41340000	41720000
4	37580000	38040000		6	41780000	42060000
4	38040000	38760000		6	42060000	42560000
4	38860000	39460000		6	42640000	42900000
4	39460000	40040000		6	42900000	43560000
4	40040000	40920000		6	43600000	44360000
4	40920000	41240000		6	44400000	45940000
4	41260000	41680000		6	45960000	47060000
4	41680000	41900000		6	47080000	47320000
4	42260000	42540000		6	47380000	49500000
4	42540000	42860000		6	49640000	49900000
4	42920000	44700000		6	49940000	50620000
4	44720000	48180000		6	50720000	52260000
4	48300000	51800000		6	52280000	53080000
4	51800000	53000000		6	53080000	53740000
4	53000000	54260000		6	53780000	55260000
4	54300000	55340000		6	55320000	56300000
4	55340000	55800000		6	56340000	56620000
4	55920000	56340000		6	56620000	59400000
4	56540000	56920000		6	59600000	63300000
4	57160000	60200000		6	63340000	63820000
4	60280000	62700000		6	63880000	65780000
4	62740000	63260000		6	65940000	66440000
4	63520000	64660000		6	67040000	67540000
4	64700000	66040000		6	67800000	68280000
4	66040000	67420000		6	68400000	70200000
4	67720000	68400000		6	70200000	71020000
4	68500000	68660000		6	71140000	72200000
4	68720000	69000000		6	72380000	73420000
4	69000000	69620000		6	73660000	75240000
4	69660000	70180000		6	75280000	75560000
4	70180000	70600000		6	75840000	77460000
4	70600000	71740000		6	77580000	79880000
4	72280000	73060000		6	79940000	82160000
4	73060000	74160000		6	82360000	83060000
4	74160000	74700000		6	83060000	83540000
4	74820000	75880000		6	83600000	84240000
4	75980000	77220000		6	84360000	85340000
4	77360000	78520000		6	85340000	85520000
4	78600000	78940000		6	85680000	87040000
4	78940000	80220000		6	87040000	88960000
4	80340000	81380000		6	88960000	89340000
4	81380000	82340000		6	89420000	89820000
4	82420000	83640000		6	89940000	90520000
4	83640000	84520000		6	90580000	93420000
4	84580000	84980000		6	93480000	95000000
4	85020000	86040000		6	95340000	96520000
4	86480000	86920000		6	96620000	97060000
4	86920000	87100000		6	97060000	99280000
4	87260000	87860000		6	99380000	99780000
4	88020000	88520000		6	99860000	100680000
4	88520000	89100000		6	100680000	102660000
4	89140000	90300000		6	103460000	104800000
4	90300000	92080000		6	104940000	106320000
4	92420000	93780000		6	106320000	107020000
4	93780000	94200000		6	107120000	107860000
4	94300000	94600000		6	107960000	108520000
4	94620000	95140000		6	108540000	109100000
4	95140000	96360000		6	109120000	109380000
4	96360000	98080000		6	109500000	110460000
4	98120000	99500000		6	110480000	111000000
4	99540000	99940000		6	111000000	111220000
4	99960000	102360000		6	111260000	111660000
4	102440000	103120000		6	111680000	112060000
4	103200000	104920000		6	112160000	113960000
4	105120000	105480000		6	113960000	116100000
4	105780000	106240000		6	116240000	116680000
4	106240000	107920000		6	116940000	118880000
4	108000000	108600000		6	118940000	121320000
4	108640000	109420000		6	121420000	122480000
4	109420000	109980000		6	122640000	123320000
4	109980000	110520000		6	123380000	124860000
4	110560000	112080000		6	124860000	125140000
4	112080000	112620000		6	125300000	125780000
4	112620000	113780000		6	125780000	125980000
4	113780000	114740000		6	125980000	127660000
4	114740000	115880000		6	128520000	129400000
4	116040000	118520000		6	129480000	130860000
4	118680000	119300000		6	130880000	131640000
4	119320000	120060000		6	131640000	132260000
4	120060000	120240000		6	132280000	132500000
4	120240000	121140000		6	132500000	133560000
4	121180000	121800000		6	133560000	134100000
4	121840000	122580000		6	134120000	134960000
4	122580000	122960000		6	135060000	135440000
4	122980000	124280000		6	135440000	136320000
4	124300000	125300000		6	136580000	136800000
4	125300000	127580000		6	136840000	137680000
4	127600000	129100000		6	137680000	138020000
4	129340000	132720000		6	138100000	138780000
4	133120000	134920000		6	138780000	142120000
4	134980000	136900000		6	142140000	142400000
4	137040000	138960000		6	142440000	143500000
4	139020000	140360000		6	143540000	144080000
4	140360000	140860000		6	144080000	145740000
4	140860000	141140000		6	145900000	146760000
4	141140000	143180000		6	146820000	148520000
4	143200000	143500000		6	148560000	149000000
4	143520000	145140000		6	149020000	149540000
4	145140000	145620000		6	149560000	150340000
4	145620000	147100000		6	150400000	150860000
4	147140000	147600000		6	150880000	151380000
4	147680000	147880000		6	151400000	152380000
4	147880000	149940000		6	152420000	154660000
4	149980000	151360000		6	154680000	155180000
4	151360000	152420000		6	155320000	157300000
4	152420000	152740000		6	157300000	158080000
4	152800000	153140000		6	158200000	159140000
4	153140000	153320000		6	159140000	159660000
4	153340000	154480000		6	159840000	160620000
4	154480000	155380000		6	160680000	161380000
4	155380000	155960000		6	161380000	162740000
4	155980000	157180000		6	162860000	163420000
4	157220000	157980000		6	163420000	165240000
4	157980000	158180000		6	165420000	166240000
4	158260000	159460000		6	166280000	168360000
4	159460000	162220000		6	168380000	168800000
4	162480000	163340000		6	168940000	170600000
4	163560000	164760000		7	380000	780000
4	164780000	165100000		7	900000	1440000
4	165120000	165480000		7	1480000	2380000
4	165480000	166120000		7	2420000	4780000
4	166120000	168160000		7	4780000	5180000
4	168160000	168940000		7	5220000	5980000
4	169000000	169600000		7	5980000	6440000
4	169780000	170100000		7	6500000	6800000
4	170100000	172940000		7	6940000	7560000
4	172980000	173260000		7	7580000	8300000
4	173300000	174340000		7	8340000	11360000
4	174340000	175900000		7	11380000	12500000
4	176020000	176360000		7	12520000	13280000
4	176360000	177060000		7	13280000	14700000
4	177540000	179400000		7	14700000	16080000
4	179820000	180640000		7	16100000	16920000
4	180660000	182920000		7	16940000	17640000
4	183060000	183420000		7	17680000	18340000
4	183460000	184540000		7	18380000	19700000
4	185180000	185600000		7	19700000	20660000
4	185600000	186140000		7	20680000	22080000
4	186200000	187040000		7	22100000	22500000
4	187040000	188460000		7	22540000	23140000
4	188480000	190214555		7	23260000	23500000
5	0	620000		7	23540000	25160000
5	620000	1160000		7	25180000	25860000
5	1160000	1500000		7	25860000	26680000
5	1500000	1660000		7	26700000	27180000
5	1660000	4860000		7	27180000	28100000
5	4860000	5440000		7	28180000	28880000
5	5440000	6600000		7	28920000	29620000
5	6760000	7880000		7	29740000	30120000
5	7880000	10240000		7	30160000	30600000
5	10240000	13960000		7	30740000	32500000
5	13960000	14660000		7	32700000	34060000
5	14680000	15020000		7	34300000	35120000
[truncated: 790 more rows]

## Sheet: Table S3
Table S3 PEIs in each stage.
MII stage										GV stage
Chr	One end	Another end	Gene ID	Length	Adjusted P	P value	Putative contacts	Real contacts		Chr	One end	Another end	Gene ID	Length	Adjusted P	P value	Putative contacts	Real contacts
chr10	240000	260000	ENSG00000151240	-440Kb	0.0018	1.6e-05	7.5	18		chr10	140000	160000	ENSG00000151240	-540Kb	0.0061	0.00012	5.2	15
chr10	440000	460000	ENSG00000151240	-240Kb	0.0045	5e-05	11	21		chr10	160000	180000	ENSG00000151240	-520Kb	0.048	0.0017	5.4	13
chr10	500000	520000	ENSG00000151240	-180Kb	0.00019	1e-06	13	25		chr10	260000	280000	ENSG00000151240	-420Kb	0.0074	0.00018	6.4	16
chr10	540000	560000	ENSG00000151240	-140Kb	0.012	0.0002	16	25		chr10	300000	320000	ENSG00000151240	-380Kb	0.032	0.001	6.9	15
chr10	580000	600000	ENSG00000151240	-100Kb	0.049	0.00089	19	27		chr10	340000	360000	ENSG00000151240	-340Kb	0.014	0.00036	7.5	16
chr10	620000	640000	ENSG00000151240	-60Kb	0.007	0.0001	27	36		chr10	360000	380000	ENSG00000151240	-320Kb	0.0066	0.00015	7.9	17
chr10	660000	680000	ENSG00000151240	-20Kb	0	0	54	85		chr10	400000	420000	ENSG00000151240	-280Kb	0.018	0.00051	8.7	17
chr10	700000	720000	ENSG00000151240	20Kb	0	0	54	80		chr10	440000	460000	ENSG00000151240	-240Kb	0.0054	9e-05	9.8	19
chr10	720000	740000	ENSG00000151240	40Kb	0.007	9.7e-05	35	44		chr10	500000	520000	ENSG00000151240	-180Kb	0	0	12	40
chr10	760000	780000	ENSG00000151240	80Kb	0.00037	2.7e-06	22	34		chr10	520000	540000	ENSG00000151240	-160Kb	0.029	0.00087	13	22
chr10	880000	900000	ENSG00000107929	-40Kb	0.00097	3.4e-06	35	46		chr10	540000	560000	ENSG00000151240	-140Kb	0.0056	0.0001	15	25
chr10	900000	920000	ENSG00000107929	-20Kb	0	0	54	89		chr10	580000	600000	ENSG00000151240	-100Kb	2.6e-05	3.9e-07	19	32
chr10	940000	960000	ENSG00000107929	20Kb	0.0011	6.1e-06	54	65		chr10	600000	620000	ENSG00000151240	-80Kb	2.7e-06	3.5e-08	23	37
chr10	960000	980000	ENSG00000107937	-20Kb	0	0	54	88		chr10	620000	640000	ENSG00000151240	-60Kb	5.1e-09	4.7e-11	29	45
chr10	1000000	1020000	ENSG00000107937	20Kb	0.001	3.6e-06	54	65		chr10	660000	680000	ENSG00000151240	-20Kb	0	0	68	99
chr10	900000	920000	ENSG00000148377	-120Kb	0.038	0.0002	17	26		chr10	700000	720000	ENSG00000151240	20Kb	0	0	68	96
chr10	1000000	1020000	ENSG00000148377	-20Kb	0	0	54	94		chr10	760000	780000	ENSG00000151240	80Kb	8.2e-08	9.2e-10	23	39
chr10	1040000	1060000	ENSG00000148377	20Kb	0	0	54	85		chr10	780000	800000	ENSG00000151240	100Kb	1.4e-12	1e-14	19	39
chr10	1020000	1040000	ENSG00000067064	-20Kb	0	0	54	85		chr10	900000	920000	ENSG00000151240	220Kb	0.034	0.0011	11	18
chr10	1020000	1040000	ENSG00000047056	-20Kb	0	0	54	85		chr10	60000	80000	ENSG00000107929	-860Kb	0.047	0.00077	2.2	10
chr10	1700000	1720000	ENSG00000185736	-20Kb	0	0	62	99		chr10	120000	140000	ENSG00000107929	-800Kb	0.0009	5.2e-06	2.7	14
chr10	1740000	1760000	ENSG00000185736	20Kb	0.038	0.00012	62	71		chr10	480000	500000	ENSG00000107929	-440Kb	0.047	0.00072	6.1	14
chr10	3040000	3060000	ENSG00000067057	-20Kb	0.0031	9.4e-06	62	72		chr10	820000	840000	ENSG00000107929	-100Kb	0.0015	1.3e-05	19	30
chr10	3120000	3140000	ENSG00000067057	60Kb	1.5e-09	2.3e-12	23	39		chr10	840000	860000	ENSG00000107929	-80Kb	0.0063	6.9e-05	23	33
chr10	3800000	3820000	ENSG00000067082	20Kb	0	0	65	97		chr10	900000	920000	ENSG00000107929	-20Kb	1.1e-11	4.1e-14	68	87
chr10	3860000	3880000	ENSG00000067082	80Kb	0.015	0.00018	20	28		chr10	940000	960000	ENSG00000107929	20Kb	3e-13	5.6e-16	68	88
chr10	3880000	3900000	ENSG00000067082	100Kb	2.2e-09	6.3e-12	17	31		chr10	960000	980000	ENSG00000107929	40Kb	0.047	0.00072	40	48
chr10	3940000	3960000	ENSG00000067082	160Kb	0.00052	3e-06	11	21		chr10	980000	1000000	ENSG00000107929	60Kb	0.0009	6.6e-06	29	40
chr10	4220000	4240000	ENSG00000067082	440Kb	1.4e-05	5.9e-08	7.8	19		chr10	160000	180000	ENSG00000107937	-820Kb	0.00033	2.5e-06	2.5	14
chr10	4480000	4500000	ENSG00000067082	700Kb	0.015	0.00015	6.8	15		chr10	340000	360000	ENSG00000107937	-640Kb	0.015	0.00019	4.5	14
chr10	4640000	4660000	ENSG00000067082	860Kb	0.0096	8.3e-05	6.3	15		chr10	780000	800000	ENSG00000107937	-200Kb	0.037	0.0006	11	20
chr10	4760000	4780000	ENSG00000067082	980Kb	0.00064	4.6e-06	6.1	16		chr10	800000	820000	ENSG00000107937	-180Kb	0.047	0.00086	12	20
chr10	3980000	4000000	ENSG00000165568	-800Kb	0.016	0.00011	6.5	14		chr10	820000	840000	ENSG00000107937	-160Kb	0.026	0.00038	13	22
chr10	4760000	4780000	ENSG00000165568	-20Kb	0	0	65	87		chr10	840000	860000	ENSG00000107937	-140Kb	0.00033	3e-06	15	26
chr10	4800000	4820000	ENSG00000165568	20Kb	0	0	44	97		chr10	880000	900000	ENSG00000107937	-100Kb	1.8e-07	9.8e-10	19	35
chr10	5380000	5400000	ENSG00000165568	600Kb	0.015	7.9e-05	2.2	10		chr10	920000	940000	ENSG00000107937	-60Kb	0.00058	6.2e-06	29	40
chr10	5560000	5580000	ENSG00000165568	780Kb	1.5e-05	5.8e-08	2.1	13		chr10	960000	980000	ENSG00000107937	-20Kb	0	0	68	120
chr10	4840000	4860000	ENSG00000151632	-160Kb	0.0035	4.5e-06	10	19		chr10	1000000	1020000	ENSG00000107937	20Kb	8.1e-10	2.9e-12	68	85
chr10	4860000	4880000	ENSG00000196139	-160Kb	0.01	2.6e-05	10	18		chr10	140000	160000	ENSG00000148377	-880Kb	0.003	3.2e-05	2.1	12
chr10	5040000	5060000	ENSG00000196139	20Kb	0	0	69	100		chr10	180000	200000	ENSG00000148377	-840Kb	2e-08	1.4e-10	2.4	18
chr10	5300000	5320000	ENSG00000196139	280Kb	0.031	0.00012	8.4	16		chr10	800000	820000	ENSG00000148377	-220Kb	0	0	11	35
chr10	5040000	5060000	ENSG00000264006	-140Kb	0.019	0.00014	10	18		chr10	840000	860000	ENSG00000148377	-180Kb	4e-12	2.1e-14	12	31
chr10	5140000	5160000	ENSG00000264006	-40Kb	0.0067	3.4e-05	35	43		chr10	860000	880000	ENSG00000148377	-160Kb	5.5e-08	5e-10	13	29
chr10	5160000	5180000	ENSG00000264006	-20Kb	0	0	69	90		chr10	900000	920000	ENSG00000148377	-120Kb	0.0099	0.00012	17	26
chr10	5200000	5220000	ENSG00000264006	20Kb	0	0	69	97		chr10	1000000	1020000	ENSG00000148377	-20Kb	0	0	68	97
chr10	5260000	5280000	ENSG00000264006	80Kb	0.014	8.8e-05	18	26		chr10	120000	140000	ENSG00000067064	-920Kb	0.0043	2.3e-05	1.9	12
chr10	5320000	5340000	ENSG00000264006	140Kb	0.0067	2.9e-05	10	19		chr10	820000	840000	ENSG00000067064	-220Kb	0.00016	5.8e-07	11	23
chr10	5040000	5060000	ENSG00000198610	-140Kb	0.019	0.00014	10	18		chr10	940000	960000	ENSG00000067064	-100Kb	0.011	8e-05	19	29
chr10	5140000	5160000	ENSG00000198610	-40Kb	0.0067	3.4e-05	35	43		chr10	1060000	1080000	ENSG00000067064	20Kb	2.1e-08	3.8e-11	68	84
chr10	5160000	5180000	ENSG00000198610	-20Kb	0	0	69	90		chr10	120000	140000	ENSG00000047056	-920Kb	0.0043	2.3e-05	1.9	12
chr10	5200000	5220000	ENSG00000198610	20Kb	0	0	69	97		chr10	820000	840000	ENSG00000047056	-220Kb	0.00016	5.8e-07	11	23
chr10	5260000	5280000	ENSG00000198610	80Kb	0.014	8.8e-05	18	26		chr10	940000	960000	ENSG00000047056	-100Kb	0.011	8e-05	19	29
chr10	5320000	5340000	ENSG00000198610	140Kb	0.0067	2.9e-05	10	19		chr10	1060000	1080000	ENSG00000047056	20Kb	2.1e-08	3.8e-11	68	84
chr10	4820000	4840000	ENSG00000178473	-540Kb	0.0045	3.5e-05	6.8	15		chr10	1540000	1560000	ENSG00000185736	-180Kb	0.0035	5.7e-06	13	25
chr10	4840000	4860000	ENSG00000178473	-520Kb	3.5e-06	1.4e-08	6.9	18		chr10	2520000	2540000	ENSG00000185736	800Kb	0.023	7.7e-05	5.2	16
chr10	5100000	5120000	ENSG00000178473	-260Kb	3.7e-06	1.9e-08	8.6	20		chr10	120000	140000	ENSG00000067057	-2940Kb	0.049	0.00047	0.55	9.1
chr10	5120000	5140000	ENSG00000178473	-240Kb	0.0055	5e-05	8.8	17		chr10	720000	740000	ENSG00000067057	-2340Kb	0.049	0.00052	0.58	9
chr10	5200000	5220000	ENSG00000178473	-160Kb	0.0017	1.1e-05	10	19		chr10	1060000	1080000	ENSG00000067057	-2000Kb	0.0099	4.5e-05	0.6	11
chr10	5300000	5320000	ENSG00000178473	-60Kb	0.016	0.00017	24	31		chr10	2900000	2920000	ENSG00000067057	-160Kb	0.049	0.00032	6.1	15
chr10	5340000	5360000	ENSG00000178473	-20Kb	0	0	69	88		chr10	3080000	3100000	ENSG00000067057	20Kb	6.6e-06	1e-08	69	84
chr10	5380000	5400000	ENSG00000178473	20Kb	0	0	69	88		chr10	3100000	3120000	ENSG00000067057	40Kb	0.049	0.00047	42	50
chr10	4820000	4840000	ENSG00000178462	-580Kb	0.00039	9.7e-07	6.7	17		chr10	3120000	3140000	ENSG00000067057	60Kb	2.3e-05	7e-08	31	44
chr10	4840000	4860000	ENSG00000178462	-560Kb	1.7e-06	2.1e-09	6.8	19		chr10	3140000	3160000	ENSG00000107959	-20Kb	0	0	69	92
chr10	5000000	5020000	ENSG00000178462	-400Kb	0.047	0.00018	7.5	15		chr10	3180000	3200000	ENSG00000107959	20Kb	0	0	69	100
chr10	4820000	4840000	ENSG00000173848	-580Kb	0.00039	9.7e-07	6.7	17		chr10	3800000	3820000	ENSG00000067082	20Kb	1.4e-06	1e-08	69	83
chr10	4840000	4860000	ENSG00000173848	-560Kb	1.7e-06	2.1e-09	6.8	19		chr10	3840000	3860000	ENSG00000067082	60Kb	2.5e-09	1.1e-11	31	48
chr10	5000000	5020000	ENSG00000173848	-400Kb	0.047	0.00018	7.5	15		chr10	3880000	3900000	ENSG00000067082	100Kb	0.0017	3.1e-05	21	31
chr10	4840000	4860000	ENSG00000178372	-640Kb	0.0058	3.6e-05	6.5	15		chr10	3920000	3940000	ENSG00000067082	140Kb	1.4e-09	4.1e-12	17	34
chr10	5500000	5520000	ENSG00000178372	20Kb	0	0	69	90		chr10	4060000	4080000	ENSG00000067082	280Kb	0.00018	2.9e-06	12	24
chr10	5560000	5580000	ENSG00000178372	80Kb	0.0048	2.4e-05	18	26		chr10	4200000	4220000	ENSG00000067082	420Kb	3.1e-05	4e-07	9.7	22
chr10	5580000	5600000	ENSG00000178372	100Kb	2.1e-06	5.2e-09	14	26		chr10	4220000	4240000	ENSG00000067082	440Kb	3.6e-06	3.6e-08	9.4	23
chr10	5640000	5660000	ENSG00000178372	160Kb	0.0014	5.1e-06	11	20		chr10	4240000	4260000	ENSG00000067082	460Kb	3.7e-07	2.1e-09	9.2	24
chr10	5460000	5480000	ENSG00000178363	-60Kb	1.3e-05	4.8e-08	24	35		chr10	4460000	4480000	ENSG00000067082	680Kb	0.0024	4.8e-05	7.2	17
chr10	5500000	5520000	ENSG00000178363	-20Kb	0	0	69	91		chr10	4640000	4660000	ENSG00000067082	860Kb	1.8e-06	1.5e-08	6.2	20
chr10	5540000	5560000	ENSG00000178363	20Kb	1.7e-12	4.2e-15	69	85		chr10	4660000	4680000	ENSG00000067082	880Kb	0	0	6.1	29
chr10	5420000	5440000	ENSG00000196372	-240Kb	2.4e-05	3e-08	7.6	19		chr10	4680000	4700000	ENSG00000067082	900Kb	0.00097	1.7e-05	6	16
chr10	5820000	5840000	ENSG00000108021	140Kb	6.5e-06	8e-09	13	25		chr10	4740000	4760000	ENSG00000067082	960Kb	4.3e-06	4.9e-08	5.8	19
chr10	5860000	5880000	ENSG00000108021	180Kb	0.00013	4.8e-07	11	21		chr10	4760000	4780000	ENSG00000067082	980Kb	5.6e-05	8e-07	5.7	18
chr10	5880000	5900000	ENSG00000108021	200Kb	1.1e-05	2.7e-08	9.8	21		chr10	3180000	3200000	ENSG00000165568	-1600Kb	0.011	5.9e-05	4.2	13
chr10	5900000	5920000	ENSG00000108021	220Kb	0.029	0.00015	9	16		chr10	3200000	3220000	ENSG00000165568	-1580Kb	0.011	7.6e-05	4.3	13
chr10	5420000	5440000	ENSG00000057608	-420Kb	0.0002	7.4e-07	4.4	14		chr10	3760000	3780000	ENSG00000165568	-1020Kb	0.009	3.6e-05	5.6	15
chr10	5820000	5840000	ENSG00000057608	-20Kb	0	0	74	91		chr10	3800000	3820000	ENSG00000165568	-980Kb	0.022	0.00018	5.7	14
chr10	5860000	5880000	ENSG00000057608	20Kb	2.3e-07	5.5e-10	74	86		chr10	4800000	4820000	ENSG00000165568	20Kb	0	0	61	110
chr10	5640000	5660000	ENSG00000134461	-240Kb	0.015	5.4e-05	8.3	16		chr10	5380000	5400000	ENSG00000165568	600Kb	0.022	0.0002	3.3	12
chr10	5660000	5680000	ENSG00000134461	-220Kb	0.036	0.00018	9	16		chr10	5400000	5420000	ENSG00000165568	620Kb	0.029	0.00031	3.2	11
chr10	5680000	5700000	ENSG00000134461	-200Kb	1.9e-05	2.3e-08	9.8	21		chr10	5420000	5440000	ENSG00000165568	640Kb	2.4e-05	6.3e-08	3.2	16
chr10	5700000	5720000	ENSG00000134461	-180Kb	0.00063	1.5e-06	11	20		chr10	5440000	5460000	ENSG00000165568	660Kb	0.044	0.00052	3.1	11
chr10	5640000	5660000	ENSG00000134452	-240Kb	0.015	5.4e-05	8.3	16		chr10	4840000	4860000	ENSG00000187134	-120Kb	1.4e-11	1.7e-14	10	28
chr10	5660000	5680000	ENSG00000134452	-220Kb	0.036	0.00018	9	16		chr10	4860000	4880000	ENSG00000187134	-100Kb	3.9e-05	1e-07	12	24
chr10	5680000	5700000	ENSG00000134452	-200Kb	1.9e-05	2.3e-08	9.8	21		chr10	5520000	5540000	ENSG00000187134	560Kb	0.003	1.2e-05	3.6	14
chr10	5700000	5720000	ENSG00000134452	-180Kb	0.00063	1.5e-06	11	20		chr10	4820000	4840000	ENSG00000151632	-180Kb	0.0052	2e-05	7.8	17
chr10	5940000	5960000	ENSG00000134470	-20Kb	0	0	74	92		chr10	4840000	4860000	ENSG00000151632	-160Kb	0	0	8.4	29
chr10	5980000	6000000	ENSG00000134470	20Kb	0	0	74	92		chr10	5320000	5340000	ENSG00000151632	320Kb	0.0028	7.2e-06	7.4	18
chr10	6260000	6280000	ENSG00000134470	300Kb	0.00096	3.5e-06	6.9	16		chr10	4840000	4860000	ENSG00000196139	-180Kb	0.0083	4.3e-05	7.8	17
chr10	6040000	6060000	ENSG00000134460	-20Kb	3.1e-06	3.7e-09	74	85		chr10	5040000	5060000	ENSG00000196139	20Kb	7.7e-13	1e-15	77	95
chr10	6280000	6300000	ENSG00000134460	220Kb	0.00059	1.4e-06	9	19		chr10	5260000	5280000	ENSG00000196139	240Kb	3.4e-06	8.7e-09	11	24
chr10	6380000	6400000	ENSG00000134460	320Kb	0.036	0.00013	6.5	14		chr10	5280000	5300000	ENSG00000196139	260Kb	0.00051	2e-06	9.7	21
chr10	6200000	6220000	ENSG00000134453	120Kb	0.00012	3e-07	15	25		chr10	5340000	5360000	ENSG00000196139	320Kb	0.035	0.00027	7.4	16
chr10	6380000	6400000	ENSG00000134453	300Kb	4.3e-08	5.2e-11	6.9	20		chr10	5360000	5380000	ENSG00000196139	340Kb	0.034	0.00022	6.9	15
chr10	6120000	6140000	ENSG00000170525	-20Kb	0.045	0.00011	74	81		chr10	5200000	5220000	ENSG00000264006	20Kb	0	0	77	96
chr10	6400000	6420000	ENSG00000170525	260Kb	0.00081	9.8e-07	7.8	17		chr10	5200000	5220000	ENSG00000198610	20Kb	0	0	77	96
chr10	6480000	6500000	ENSG00000065675	-100Kb	0.00041	9.7e-07	15	25		chr10	4820000	4840000	ENSG00000178473	-540Kb	7.3e-06	1.8e-08	3.6	16
chr10	6600000	6620000	ENSG00000065675	20Kb	0	0	64	94		chr10	4840000	4860000	ENSG00000178473	-520Kb	2.4e-12	3e-15	3.7	22
chr10	6420000	6440000	ENSG00000198879	-980Kb	0.0058	9.9e-05	4.2	12		chr10	4880000	4900000	ENSG00000178473	-480Kb	0.002	1.6e-05	4.4	14
chr10	6640000	6660000	ENSG00000198879	-760Kb	0.011	0.00023	4.8	12		chr10	4920000	4940000	ENSG00000178473	-440Kb	5.7e-05	2.7e-07	4.9	17
chr10	6660000	6680000	ENSG00000198879	-740Kb	2.6e-07	1.5e-09	4.9	17		chr10	5020000	5040000	ENSG00000178473	-340Kb	0.018	0.00018	6.9	15
chr10	6700000	6720000	ENSG00000198879	-700Kb	0.00012	1.5e-06	5	14		chr10	5080000	5100000	ENSG00000178473	-280Kb	0.00042	2.6e-06	8.8	19
chr10	6720000	6740000	ENSG00000198879	-680Kb	0.0096	0.00019	5.1	12		chr10	5160000	5180000	ENSG00000178473	-200Kb	0.015	0.00013	14	22
chr10	6760000	6780000	ENSG00000198879	-640Kb	0.0064	0.00012	5.3	13		chr10	5380000	5400000	ENSG00000178473	20Kb	5.7e-05	2.9e-07	77	88
chr10	6820000	6840000	ENSG00000198879	-580Kb	3.9e-05	4.5e-07	5.5	15		chr10	4780000	4800000	ENSG00000178462	-620Kb	0.023	0.00023	3.2	11
chr10	6880000	6900000	ENSG00000198879	-520Kb	8e-10	2.7e-12	5.9	19		chr10	4800000	4820000	ENSG00000178462	-600Kb	0.0046	2.9e-05	3.3	13
chr10	6900000	6920000	ENSG00000198879	-500Kb	3.8e-06	3.5e-08	6	17		chr10	4820000	4840000	ENSG00000178462	-580Kb	4.1e-10	1e-12	3.4	20
chr10	6920000	6940000	ENSG00000198879	-480Kb	9.7e-13	1.1e-15	6.1	22		chr10	4840000	4860000	ENSG00000178462	-560Kb	1.9e-06	9.8e-09	3.5	16
chr10	6940000	6960000	ENSG00000198879	-460Kb	6.7e-07	4.8e-09	6.2	18		chr10	4860000	4880000	ENSG00000178462	-540Kb	3.8e-12	4.8e-15	3.6	21
chr10	6960000	6980000	ENSG00000198879	-440Kb	0.019	0.00041	6.4	13		chr10	4880000	4900000	ENSG00000178462	-520Kb	0.0064	5.7e-05	4	13
chr10	7140000	7160000	ENSG00000198879	-260Kb	0.0052	8.3e-05	8.4	16		chr10	4920000	4940000	ENSG00000178462	-480Kb	0.0064	5.4e-05	4.4	13
chr10	7180000	7200000	ENSG00000198879	-220Kb	0.00061	9e-06	9.1	18		chr10	5420000	5440000	ENSG00000178462	20Kb	2.7e-08	1e-10	77	91
chr10	7200000	7220000	ENSG00000198879	-200Kb	0.00014	1.9e-06	9.6	19		chr10	4780000	4800000	ENSG00000173848	-620Kb	0.023	0.00023	3.2	11
chr10	7240000	7260000	ENSG00000198879	-160Kb	6.7e-07	5.3e-09	11	22		chr10	4800000	4820000	ENSG00000173848	-600Kb	0.0046	2.9e-05	3.3	13
chr10	7260000	7280000	ENSG00000198879	-140Kb	1.4e-08	6.6e-11	11	24		chr10	4820000	4840000	ENSG00000173848	-580Kb	4.1e-10	1e-12	3.4	20
chr10	7280000	7300000	ENSG00000198879	-120Kb	4.3e-06	4.4e-08	13	23		chr10	4840000	4860000	ENSG00000173848	-560Kb	1.9e-06	9.8e-09	3.5	16
chr10	7420000	7440000	ENSG00000198879	20Kb	1.1e-11	2.6e-14	64	79		chr10	4860000	4880000	ENSG00000173848	-540Kb	3.8e-12	4.8e-15	3.6	21
chr10	7520000	7540000	ENSG00000123243	-140Kb	8e-13	1.8e-15	11	26		chr10	4880000	4900000	ENSG00000173848	-520Kb	0.0064	5.7e-05	4	13
chr10	7540000	7560000	ENSG00000123243	-120Kb	2.2e-12	7.2e-15	13	28		chr10	4920000	4940000	ENSG00000173848	-480Kb	0.0064	5.4e-05	4.4	13
chr10	7560000	7580000	ENSG00000123243	-100Kb	5.6e-06	2.5e-08	15	26		chr10	5420000	5440000	ENSG00000173848	20Kb	2.7e-08	1e-10	77	91
chr10	7600000	7620000	ENSG00000123243	-60Kb	0.0039	2.6e-05	24	32		chr10	5520000	5540000	ENSG00000178372	40Kb	8.6e-06	3.2e-08	42	55
chr10	7640000	7660000	ENSG00000123243	-20Kb	0	0	64	85		chr10	5560000	5580000	ENSG00000178372	80Kb	3.7e-07	9.3e-10	23	37
chr10	7680000	7700000	ENSG00000123243	20Kb	0.014	0.00011	64	71		chr10	5580000	5600000	ENSG00000178372	100Kb	0.004	2e-05	19	29
chr10	9260000	9280000	ENSG00000123243	1600Kb	0.00071	3.9e-06	1.7	10		chr10	5600000	5620000	ENSG00000178372	120Kb	0	0	16	42
chr10	7500000	7520000	ENSG00000151655	-200Kb	0.0058	1.9e-05	8.6	17		chr10	4960000	4980000	ENSG00000178363	-560Kb	0.0013	8e-06	3.6	14
chr10	7520000	7540000	ENSG00000151655	-180Kb	4.1e-05	9.1e-08	9.5	20		chr10	5480000	5500000	ENSG00000178363	-40Kb	6.2e-06	3.1e-08	42	55
chr10	7720000	7740000	ENSG00000151655	20Kb	0	0	28	71		chr10	5500000	5520000	ENSG00000178363	-20Kb	0	0	77	100
chr10	7740000	7760000	ENSG00000151655	40Kb	0.028	0.00013	21	28		chr10	5540000	5560000	ENSG00000178363	20Kb	3.6e-06	1.4e-08	77	90
chr10	7760000	7780000	ENSG00000151657	-20Kb	0	0	28	83		chr10	5600000	5620000	ENSG00000178363	80Kb	3.2e-08	8e-11	23	38
chr10	7800000	7820000	ENSG00000151657	20Kb	0	0	28	72		chr10	4800000	4820000	ENSG00000196372	-860Kb	0.026	0.00029	2.6	11
chr10	7760000	7780000	ENSG00000165629	-20Kb	0	0	28	83		chr10	5440000	5460000	ENSG00000196372	-220Kb	0.0027	2e-05	12	22
chr10	7800000	7820000	ENSG00000165629	20Kb	0	0	28	72		chr10	5700000	5720000	ENSG00000196372	40Kb	0.0056	5.6e-05	42	51
chr10	7520000	7540000	ENSG00000165632	-280Kb	0.029	0.00013	6.3	13		chr10	5740000	5760000	ENSG00000196372	80Kb	3.2e-10	4e-13	23	40
chr10	7780000	7800000	ENSG00000165632	-20Kb	0	0	28	72		chr10	5800000	5820000	ENSG00000196372	140Kb	8.9e-07	2.2e-09	14	28
chr10	7820000	7840000	ENSG00000165632	20Kb	0	0	28	72		chr10	5820000	5840000	ENSG00000196372	160Kb	0.00041	2.1e-06	18	29
chr10	7840000	7860000	ENSG00000165632	40Kb	0.013	4.3e-05	21	29		chr10	5840000	5860000	ENSG00000196372	180Kb	0.0056	5.6e-05	16	25
chr10	7880000	7900000	ENSG00000107485	-160Kb	0.00082	4.4e-06	12	21		chr10	5860000	5880000	ENSG00000196372	200Kb	0.00083	5.2e-06	14	24
chr10	7940000	7960000	ENSG00000107485	-100Kb	0.00021	7e-07	14	24		chr10	5880000	5900000	ENSG00000196372	220Kb	9.2e-05	3.5e-07	12	24
chr10	8000000	8020000	ENSG00000107485	-40Kb	0.001	6.7e-06	21	29		chr10	6020000	6040000	ENSG00000196372	360Kb	0.03	0.00038	6.4	14
chr10	8020000	8040000	ENSG00000107485	-20Kb	0	0	28	77		chr10	5420000	5440000	ENSG00000108021	-260Kb	0.044	0.00049	9.7	17
chr10	8060000	8080000	ENSG00000107485	20Kb	0	0	28	71		chr10	5700000	5720000	ENSG00000108021	20Kb	0	0	77	110
chr10	9260000	9280000	ENSG00000107485	1220Kb	0.00052	2.3e-06	5.2	14		chr10	5740000	5760000	ENSG00000108021	60Kb	0.048	0.00065	30	37
chr10	10760000	10780000	ENSG00000048740	-20Kb	0	0	58	74		chr10	5760000	5780000	ENSG00000108021	80Kb	0	0	23	48
chr10	11000000	11020000	ENSG00000048740	220Kb	0.0011	3.2e-06	8.4	17		chr10	5780000	5800000	ENSG00000108021	100Kb	0	0	19	40
chr10	11320000	11340000	ENSG00000048740	540Kb	0.00021	4.1e-07	5.9	15		chr10	5800000	5820000	ENSG00000108021	120Kb	0	0	16	39
chr10	11540000	11560000	ENSG00000148429	-60Kb	0.025	9.6e-05	24	31		chr10	5820000	5840000	ENSG00000108021	140Kb	2.6e-06	2.6e-08	14	27
chr10	11560000	11580000	ENSG00000148429	-40Kb	0.024	6.9e-05	34	41		chr10	5840000	5860000	ENSG00000108021	160Kb	9.2e-11	5.7e-13	18	35
chr10	11580000	11600000	ENSG00000148429	-20Kb	0.012	2.4e-05	61	68		chr10	5860000	5880000	ENSG00000108021	180Kb	1.4e-09	1e-11	16	31
chr10	11700000	11720000	ENSG00000148429	100Kb	0.028	0.00013	16	22		chr10	5880000	5900000	ENSG00000108021	200Kb	4e-09	3.5e-11	14	29
chr10	11740000	11760000	ENSG00000148429	140Kb	0.0023	2.2e-06	12	20		chr10	5900000	5920000	ENSG00000108021	220Kb	0.048	0.00061	12	20
chr10	11420000	11440000	ENSG00000134463	-320Kb	0.046	0.00027	5.3	12		chr10	5660000	5680000	ENSG00000057608	-180Kb	0.011	5.1e-05	16	25
chr10	11460000	11480000	ENSG00000134463	-280Kb	0.0006	2.4e-06	6.6	15		chr10	5680000	5700000	ENSG00000057608	-160Kb	3.7e-10	4.6e-13	18	35
chr10	11500000	11520000	ENSG00000134463	-240Kb	4.6e-08	4.5e-11	7.6	19		chr10	5800000	5820000	ENSG00000057608	-40Kb	0.0021	7.6e-06	42	52
chr10	11540000	11560000	ENSG00000134463	-200Kb	0.046	0.00028	8.8	15		chr10	5820000	5840000	ENSG00000057608	-20Kb	5.2e-08	1.3e-10	77	91
chr10	11580000	11600000	ENSG00000134463	-160Kb	0.046	0.00031	11	17		chr10	5640000	5660000	ENSG00000134461	-240Kb	6.9e-07	1.7e-09	11	24
chr10	11600000	11620000	ENSG00000134463	-140Kb	0.0006	2.3e-06	12	20		chr10	5660000	5680000	ENSG00000134461	-220Kb	8.1e-05	2.9e-07	12	24
chr10	11720000	11740000	ENSG00000134463	-20Kb	0.00034	6.7e-07	61	69		chr10	5680000	5700000	ENSG00000134461	-200Kb	2.2e-08	2.7e-11	14	29
chr10	11800000	11820000	ENSG00000148426	-20Kb	4.8e-12	9.4e-15	61	74		chr10	5640000	5660000	ENSG00000134452	-240Kb	6.9e-07	1.7e-09	11	24
chr10	11840000	11860000	ENSG00000148426	20Kb	0	0	61	85		chr10	5660000	5680000	ENSG00000134452	-220Kb	8.1e-05	2.9e-07	12	24
chr10	11780000	11800000	ENSG00000151461	-260Kb	4.6e-06	8.8e-09	7.1	17		chr10	5680000	5700000	ENSG00000134452	-200Kb	2.2e-08	2.7e-11	14	29
chr10	12020000	12040000	ENSG00000151461	-20Kb	0	0	61	78		chr10	5940000	5960000	ENSG00000134470	-20Kb	0	0	77	97
chr10	11960000	11980000	ENSG00000065665	-160Kb	0.022	6.5e-05	8	15		chr10	5980000	6000000	ENSG00000134470	20Kb	0.0014	5e-06	77	87
chr10	12080000	12100000	ENSG00000065665	-40Kb	0	0	25	43		chr10	6000000	6020000	ENSG00000134470	40Kb	9e-09	2.2e-11	42	57
chr10	12100000	12120000	ENSG00000065665	-20Kb	0	0	43	82		chr10	6400000	6420000	ENSG00000134470	440Kb	0.036	0.00022	5.6	14
chr10	12660000	12680000	ENSG00000165609	480Kb	0.027	2.7e-05	7.1	15		chr10	6620000	6640000	ENSG00000134470	660Kb	0.025	0.00012	3.3	12
chr10	12660000	12680000	ENSG00000151465	480Kb	0.027	2.7e-05	7.1	15		chr10	5920000	5940000	ENSG00000134460	-140Kb	0.0028	2e-05	14	24
chr10	12360000	12380000	ENSG00000183049	20Kb	0	0	69	96		chr10	5940000	5960000	ENSG00000134460	-120Kb	2.1e-05	1.3e-07	16	28
chr10	12480000	12500000	ENSG00000183049	140Kb	4e-13	7.8e-16	12	26		chr10	5980000	6000000	ENSG00000134460	-80Kb	2.5e-08	9.1e-11	23	38
chr10	12640000	12660000	ENSG00000183049	300Kb	0.015	4.3e-05	9	16		chr10	6000000	6020000	ENSG00000134460	-60Kb	7.7e-06	3.7e-08	30	42
chr10	12700000	12720000	ENSG00000123240	-380Kb	1.4e-05	1.4e-08	8	18		chr10	6080000	6100000	ENSG00000134460	20Kb	0	0	77	110
chr10	12700000	12720000	ENSG00000151468	-380Kb	1.4e-05	1.4e-08	8	18		chr10	6380000	6400000	ENSG00000134460	320Kb	0.039	0.00033	8.3	16
chr10	13140000	13160000	ENSG00000065328	-20Kb	0	0	54	76		chr10	6400000	6420000	ENSG00000134460	340Kb	2.5e-08	6.8e-11	7.7	22
chr10	13240000	13260000	ENSG00000065328	80Kb	0.018	5.2e-05	24	31		chr10	5940000	5960000	ENSG00000134453	-140Kb	1.1e-08	5.1e-11	14	29
chr10	13380000	13400000	ENSG00000065328	220Kb	0.0032	6.1e-06	10	18		chr10	6060000	6080000	ENSG00000134453	-20Kb	0	0	77	110
chr10	13200000	13220000	ENSG00000165623	-20Kb	0	0	74	100		chr10	6100000	6120000	ENSG00000134453	20Kb	3.1e-13	1.1e-15	77	95
chr10	13240000	13260000	ENSG00000165623	20Kb	0	0	74	91		chr10	6300000	6320000	ENSG00000134453	220Kb	0.0022	1.5e-05	13	23
chr10	13580000	13600000	ENSG00000165623	360Kb	0.011	3.2e-05	6.8	14		chr10	6340000	6360000	ENSG00000134453	260Kb	0.027	0.00022	11	19
chr10	13200000	13220000	ENSG00000107537	-100Kb	9.1e-09	8.8e-12	20	32		chr10	6380000	6400000	ENSG00000134453	300Kb	1.9e-13	4.4e-16	9.1	27
chr10	13360000	13380000	ENSG00000086475	20Kb	0	0	74	91		chr10	6400000	6420000	ENSG00000134453	320Kb	9.9e-05	6e-07	8.3	19
chr10	12060000	12080000	ENSG00000165626	-1460Kb	0.016	7.7e-05	1.3	8.2		chr10	5940000	5960000	ENSG00000170525	-200Kb	0.0064	3.8e-05	14	23
chr10	13100000	13120000	ENSG00000165626	-420Kb	0.014	5.3e-05	3.8	11		chr10	6100000	6120000	ENSG00000170525	-40Kb	0	0	42	62
chr10	13140000	13160000	ENSG00000165626	-380Kb	0.049	0.00043	4.2	10		chr10	6120000	6140000	ENSG00000170525	-20Kb	0	0	77	120
chr10	13160000	13180000	ENSG00000165626	-360Kb	0.049	0.0004	6.8	13		chr10	6180000	6200000	ENSG00000170525	40Kb	3.1e-14	1.1e-16	42	61
chr10	13360000	13380000	ENSG00000165626	-160Kb	0	0	13	29		chr10	6380000	6400000	ENSG00000170525	240Kb	0.0016	7.6e-06	12	22
chr10	13380000	13400000	ENSG00000165626	-140Kb	0.044	0.00026	15	21		chr10	6040000	6060000	ENSG00000065675	-540Kb	0.036	0.00021	4.3	12
chr10	13500000	13520000	ENSG00000165626	-20Kb	2e-06	5.7e-09	74	85		chr10	6400000	6420000	ENSG00000065675	-180Kb	2.7e-05	9.5e-08	12	24
chr10	13540000	13560000	ENSG00000165626	20Kb	2.3e-13	4.4e-16	74	89		chr10	6420000	6440000	ENSG00000065675	-160Kb	0.048	0.00045	14	21
chr10	14320000	14340000	ENSG00000165626	800Kb	0.049	0.00039	3.5	9.6		chr10	6480000	6500000	ENSG00000065675	-100Kb	0.048	0.00039	21	28
chr10	13220000	13240000	ENSG00000165630	-360Kb	0.011	3.1e-05	6.8	14		chr10	6600000	6620000	ENSG00000065675	20Kb	4.3e-11	5e-14	80	96
chr10	13380000	13400000	ENSG00000165630	-200Kb	0.0047	4.6e-06	11	19		chr10	6640000	6660000	ENSG00000065675	60Kb	8.4e-08	2e-10	32	46
chr10	13560000	13580000	ENSG00000165630	-20Kb	0.0082	1.6e-05	74	82		chr10	6920000	6940000	ENSG00000065675	340Kb	0.034	0.00016	7.3	15
chr10	13660000	13680000	ENSG00000151474	-800Kb	2.1e-09	2.1e-12	3.5	16		chr10	7520000	7540000	ENSG00000065675	940Kb	0.048	0.00041	2.3	9.8
chr10	13720000	13740000	ENSG00000151474	-740Kb	0.014	0.00015	3.7	10		chr10	6460000	6480000	ENSG00000198879	-940Kb	0.004	0.00011	2.3	10
chr10	13780000	13800000	ENSG00000151474	-680Kb	5.3e-06	2.1e-08	4	14		chr10	6500000	6520000	ENSG00000198879	-900Kb	0.00052	1.2e-05	2.4	12
chr10	13820000	13840000	ENSG00000151474	-640Kb	0.031	0.00038	4.2	10		chr10	6580000	6600000	ENSG00000198879	-820Kb	0.04	0.0014	2.6	9.2
chr10	13840000	13860000	ENSG00000151474	-620Kb	5e-05	3e-07	4.3	13		chr10	6640000	6660000	ENSG00000198879	-760Kb	2.8e-05	4.1e-07	2.8	14
chr10	13860000	13880000	ENSG00000151474	-600Kb	0.0017	1.2e-05	4.4	12		chr10	6660000	6680000	ENSG00000198879	-740Kb	4.2e-05	6.8e-07	2.9	13
chr10	14040000	14060000	ENSG00000151474	-420Kb	2.4e-05	1.2e-07	6	15		chr10	6680000	6700000	ENSG00000198879	-720Kb	5.9e-11	4.7e-13	2.9	19
chr10	14160000	14180000	ENSG00000151474	-300Kb	2.4e-06	6.4e-09	7.9	18		chr10	6700000	6720000	ENSG00000198879	-700Kb	0.00025	5.4e-06	3	13
chr10	14180000	14200000	ENSG00000151474	-280Kb	0.031	0.00039	8.3	14		chr10	6720000	6740000	ENSG00000198879	-680Kb	2.8e-05	4.1e-07	3.1	14
chr10	14220000	14240000	ENSG00000151474	-240Kb	0.004	3.5e-05	9.5	17		chr10	6740000	6760000	ENSG00000198879	-660Kb	6.8e-07	7e-09	3.2	16
chr10	14240000	14260000	ENSG00000151474	-220Kb	0.0017	1.4e-05	10	18		chr10	6760000	6780000	ENSG00000198879	-640Kb	5.5e-05	1.1e-06	3.3	14
chr10	14260000	14280000	ENSG00000151474	-200Kb	0.0041	4e-05	11	18		chr10	6780000	6800000	ENSG00000198879	-620Kb	6.7e-12	4.6e-14	3.4	20
chr10	14380000	14400000	ENSG00000151474	-80Kb	2.4e-06	7.2e-09	24	34		chr10	6800000	6820000	ENSG00000198879	-600Kb	5.2e-05	9.6e-07	3.5	14
chr10	14480000	14500000	ENSG00000065809	-280Kb	1.8e-05	8.7e-08	7.2	17		chr10	6820000	6840000	ENSG00000198879	-580Kb	0.00092	2.2e-05	3.6	13
chr10	14520000	14540000	ENSG00000065809	-240Kb	4e-06	1.5e-08	8.2	18		chr10	6840000	6860000	ENSG00000198879	-560Kb	0	0	3.7	23
chr10	14620000	14640000	ENSG00000065809	-140Kb	9.3e-09	1.8e-11	13	25		chr10	6860000	6880000	ENSG00000198879	-540Kb	7e-06	8.8e-08	3.8	15
chr10	14640000	14660000	ENSG00000065809	-120Kb	7.9e-07	2.3e-09	15	25		chr10	6880000	6900000	ENSG00000198879	-520Kb	2.5e-09	2.3e-11	4	18
chr10	14780000	14800000	ENSG00000065809	20Kb	4.6e-13	4.4e-16	66	80		chr10	6900000	6920000	ENSG00000198879	-500Kb	0	0	4.1	22
chr10	14800000	14820000	ENSG00000065809	40Kb	0.0094	6.3e-05	37	44		chr10	6920000	6940000	ENSG00000198879	-480Kb	0	0	4.3	28
chr10	15020000	15040000	ENSG00000065809	260Kb	0.0067	3.9e-05	7.6	15		chr10	6940000	6960000	ENSG00000198879	-460Kb	3.3e-12	1.9e-14	4.4	21
chr10	14180000	14200000	ENSG00000284024	-640Kb	9.6e-08	3.8e-10	4.5	16		chr10	6980000	7000000	ENSG00000198879	-420Kb	2.6e-06	2.9e-08	4.8	17
chr10	14500000	14520000	ENSG00000284024	-320Kb	6.5e-05	5.1e-07	6.4	15		chr10	7040000	7060000	ENSG00000198879	-360Kb	0.0059	0.00017	5.6	13
chr10	14520000	14540000	ENSG00000284024	-300Kb	0.026	0.00022	6.8	13		chr10	7080000	7100000	ENSG00000198879	-320Kb	0.0032	8.3e-05	6.2	15
chr10	14540000	14560000	ENSG00000284024	-280Kb	3.2e-05	1.9e-07	7.2	16		chr10	7100000	7120000	ENSG00000198879	-300Kb	4.9e-05	8.4e-07	6.6	17
chr10	14560000	14580000	ENSG00000284024	-260Kb	1.7e-10	5e-13	7.6	20		chr10	7120000	7140000	ENSG00000198879	-280Kb	0.0066	0.0002	7	15
chr10	14580000	14600000	ENSG00000284024	-240Kb	3.1e-06	1.5e-08	8.2	18		chr10	7140000	7160000	ENSG00000198879	-260Kb	0.00018	3.8e-06	7.5	17
chr10	14600000	14620000	ENSG00000284024	-220Kb	4.3e-05	2.9e-07	8.8	18		chr10	7160000	7180000	ENSG00000198879	-240Kb	0.027	0.00088	8.1	15
chr10	14640000	14660000	ENSG00000284024	-180Kb	1.1e-10	2.2e-13	10	23		chr10	7200000	7220000	ENSG00000198879	-200Kb	0.018	0.00058	9.6	17
chr10	14800000	14820000	ENSG00000284024	-20Kb	5.7e-13	5.6e-16	66	80		chr10	7220000	7240000	ENSG00000198879	-180Kb	0.011	0.00036	11	18
chr10	14180000	14200000	ENSG00000187522	-640Kb	9.6e-08	3.8e-10	4.5	16		chr10	7240000	7260000	ENSG00000198879	-160Kb	0	0	12	31
chr10	14500000	14520000	ENSG00000187522	-320Kb	6.5e-05	5.1e-07	6.4	15		chr10	7260000	7280000	ENSG00000198879	-140Kb	0.0013	3.3e-05	13	22
chr10	14520000	14540000	ENSG00000187522	-300Kb	0.026	0.00022	6.8	13		chr10	7060000	7080000	ENSG00000123243	-600Kb	0.046	0.00025	3.5	11
chr10	14540000	14560000	ENSG00000187522	-280Kb	3.2e-05	1.9e-07	7.2	16		chr10	7500000	7520000	ENSG00000123243	-160Kb	5.8e-08	2.6e-10	12	26
chr10	14560000	14580000	ENSG00000187522	-260Kb	1.7e-10	5e-13	7.6	20		chr10	7520000	7540000	ENSG00000123243	-140Kb	0	0	14	33
chr10	14580000	14600000	ENSG00000187522	-240Kb	3.1e-06	1.5e-08	8.2	18		chr10	7600000	7620000	ENSG00000123243	-60Kb	8.1e-12	2.7e-14	27	43
chr10	14600000	14620000	ENSG00000187522	-220Kb	4.3e-05	2.9e-07	8.8	18		chr10	7640000	7660000	ENSG00000123243	-20Kb	0	0	65	110
chr10	14640000	14660000	ENSG00000187522	-180Kb	1.1e-10	2.2e-13	10	23		chr10	6780000	6800000	ENSG00000151655	-920Kb	0.016	7e-05	2.3	11
chr10	14800000	14820000	ENSG00000187522	-20Kb	5.7e-13	5.6e-16	66	80		chr10	7520000	7540000	ENSG00000151655	-180Kb	1.3e-10	1.4e-13	11	27
chr10	14180000	14200000	ENSG00000185267	-640Kb	9.6e-08	3.8e-10	4.5	16		chr10	7680000	7700000	ENSG00000151655	-20Kb	0.046	0.00025	65	73
chr10	14500000	14520000	ENSG00000185267	-320Kb	6.5e-05	5.1e-07	6.4	15		chr10	7720000	7740000	ENSG00000151655	20Kb	2.7e-07	5.8e-10	65	78
chr10	14520000	14540000	ENSG00000185267	-300Kb	0.026	0.00022	6.8	13		chr10	9300000	9320000	ENSG00000151655	1600Kb	0.0025	8.2e-06	2.3	12
chr10	14540000	14560000	ENSG00000185267	-280Kb	3.2e-05	1.9e-07	7.2	16		chr10	7760000	7780000	ENSG00000165632	-40Kb	0	0	37	56
chr10	14560000	14580000	ENSG00000185267	-260Kb	1.7e-10	5e-13	7.6	20		chr10	9280000	9300000	ENSG00000165632	1480Kb	0.026	5.7e-05	2.5	11
chr10	14580000	14600000	ENSG00000185267	-240Kb	3.1e-06	1.5e-08	8.2	18		chr10	7840000	7860000	ENSG00000107485	-200Kb	0.023	9.7e-05	10	18
chr10	14600000	14620000	ENSG00000185267	-220Kb	4.3e-05	2.9e-07	8.8	18		chr10	7880000	7900000	ENSG00000107485	-160Kb	0.023	9.8e-05	12	20
chr10	14640000	14660000	ENSG00000185267	-180Kb	1.1e-10	2.2e-13	10	23		chr10	8020000	8040000	ENSG00000107485	-20Kb	0	0	65	90
chr10	14800000	14820000	ENSG00000185267	-20Kb	5.7e-13	5.6e-16	66	80		chr10	8680000	8700000	ENSG00000107485	640Kb	0.0018	3.9e-06	3.5	13
chr10	14540000	14560000	ENSG00000152455	-320Kb	0.00065	6.3e-07	6.4	15		chr10	10760000	10780000	ENSG00000048740	-20Kb	0.00037	7.1e-07	57	67
chr10	15040000	15060000	ENSG00000152455	180Kb	0.01	2e-05	10	18		chr10	10800000	10820000	ENSG00000048740	20Kb	6.4e-12	6.2e-15	57	73
chr10	14540000	14560000	ENSG00000152457	-400Kb	1.2e-06	1.1e-09	5.3	16		chr10	6760000	6780000	ENSG00000148429	-4840Kb	0.045	0.00022	0.5	7.6
chr10	14540000	14560000	ENSG00000197889	-400Kb	1.2e-06	1.1e-09	5.3	16		chr10	11540000	11560000	ENSG00000148429	-60Kb	0	0	30	54
chr10	14760000	14780000	ENSG00000152463	-260Kb	0.02	3.8e-05	7.6	15		chr10	11580000	11600000	ENSG00000148429	-20Kb	0.0057	2.2e-05	81	90
chr10	15040000	15060000	ENSG00000152463	20Kb	0	0	66	81		chr10	11720000	11740000	ENSG00000148429	120Kb	5.8e-14	1.1e-16	16	32
chr10	15060000	15080000	ENSG00000176244	-20Kb	5.3e-05	5.2e-08	66	75		chr10	11740000	11760000	ENSG00000148429	140Kb	2.4e-10	6.9e-13	14	28
chr10	15380000	15400000	ENSG00000176244	300Kb	0.0074	1.5e-05	6.8	14		chr10	7760000	7780000	ENSG00000134463	-3980Kb	0.018	0.00016	0.6	7.9
chr10	15060000	15080000	ENSG00000152464	-20Kb	5.3e-05	5.2e-08	66	75		chr10	11420000	11440000	ENSG00000134463	-320Kb	0.0058	4.5e-05	6.4	14
chr10	15380000	15400000	ENSG00000152464	300Kb	0.0074	1.5e-05	6.8	14		chr10	11440000	11460000	ENSG00000134463	-300Kb	2.9e-06	1.7e-08	7.1	18
chr10	15140000	15160000	ENSG00000152465	-20Kb	0	0	66	87		chr10	11480000	11500000	ENSG00000134463	-260Kb	5.9e-08	2.3e-10	8.9	21
chr10	15300000	15320000	ENSG00000152465	140Kb	0.0013	5.1e-06	13	21		chr10	11500000	11520000	ENSG00000134463	-240Kb	0	0	10	35
chr10	15340000	15360000	ENSG00000152465	180Kb	0.0022	1.1e-05	10	18		chr10	11520000	11540000	ENSG00000134463	-220Kb	2.9e-13	5.6e-16	12	28
chr10	15360000	15380000	ENSG00000152465	200Kb	2.9e-06	5.6e-09	9.5	20		chr10	11540000	11560000	ENSG00000134463	-200Kb	0.038	0.00037	14	21
chr10	15380000	15400000	ENSG00000152465	220Kb	9.9e-06	2.9e-08	8.8	19		chr10	11560000	11580000	ENSG00000134463	-180Kb	7.4e-05	5e-07	16	26
chr10	15420000	15440000	ENSG00000152465	260Kb	0.041	0.00024	5	11		chr10	11580000	11600000	ENSG00000134463	-160Kb	5.9e-07	2.9e-09	19	31
chr10	15160000	15180000	ENSG00000148468	-200Kb	1.6e-06	6.2e-09	9.5	20		chr10	11600000	11620000	ENSG00000134463	-140Kb	2.5e-10	7.3e-13	14	28
chr10	15180000	15200000	ENSG00000148468	-180Kb	5.4e-05	2.6e-07	10	19		chr10	11840000	11860000	ENSG00000148426	20Kb	0	0	81	110
chr10	15200000	15220000	ENSG00000148468	-160Kb	0	0	11	27		chr10	11980000	12000000	ENSG00000148426	160Kb	0.00047	9e-07	19	29
chr10	15220000	15240000	ENSG00000148468	-140Kb	0.00012	7.1e-07	13	22		chr10	11780000	11800000	ENSG00000151461	-260Kb	0.014	2.7e-05	9.8	18
chr10	15260000	15280000	ENSG00000148468	-100Kb	1.2e-07	3.4e-10	17	28		chr10	12060000	12080000	ENSG00000151461	20Kb	0	0	81	100
chr10	15340000	15360000	ENSG00000148468	-20Kb	0	0	66	100		chr10	11780000	11800000	ENSG00000181192	-280Kb	0.0078	2.3e-05	8.9	17
chr10	15780000	15800000	ENSG00000148468	420Kb	0.026	0.00018	3.3	9.8		chr10	12040000	12060000	ENSG00000181192	-20Kb	0	0	81	100
chr10	17520000	17540000	ENSG00000148468	2160Kb	0.028	0.00022	1.4	7.8		chr10	12080000	12100000	ENSG00000181192	20Kb	0	0	81	98
chr10	15420000	15440000	ENSG00000077943	-280Kb	0	0	9	31		chr10	12080000	12100000	ENSG00000065665	-40Kb	0.0059	5.7e-06	44	52
chr10	15440000	15460000	ENSG00000077943	-260Kb	0	0	9.4	31		chr10	12160000	12180000	ENSG00000165609	-20Kb	0.0096	3.7e-05	81	89
chr10	15520000	15540000	ENSG00000077943	-180Kb	4.4e-07	2.1e-09	12	23		chr10	12660000	12680000	ENSG00000165609	480Kb	0.001	1.9e-06	4.3	14
chr10	15560000	15580000	ENSG00000077943	-140Kb	0.022	0.00013	14	21		chr10	12680000	12700000	ENSG00000165609	500Kb	0.0053	1.5e-05	4	12
chr10	15680000	15700000	ENSG00000077943	-20Kb	0	0	49	80		chr10	12700000	12720000	ENSG00000165609	520Kb	0.017	0.00012	3.8	11
chr10	15720000	15740000	ENSG00000077943	20Kb	2.9e-14	1.1e-16	49	64		chr10	12740000	12760000	ENSG00000165609	560Kb	0.036	0.00028	3.5	10
chr10	15840000	15860000	ENSG00000148481	-20Kb	3.7e-11	6.1e-14	49	62		chr10	12980000	13000000	ENSG00000165609	800Kb	0.0004	3.9e-07	4.1	14
chr10	15880000	15900000	ENSG00000148481	20Kb	3.7e-11	7.2e-14	49	62		chr10	13040000	13060000	ENSG00000165609	860Kb	0.011	6.3e-05	3.6	11
chr10	16800000	16820000	ENSG00000148481	940Kb	0.027	7.9e-05	4.1	11		chr10	13080000	13100000	ENSG00000165609	900Kb	0.011	5.3e-05	3.3	11
chr10	15940000	15960000	ENSG00000165983	-480Kb	5.2e-05	2e-07	6.4	16		chr10	12160000	12180000	ENSG00000151465	-20Kb	0.0096	3.7e-05	81	89
chr10	16400000	16420000	ENSG00000165983	-20Kb	0	0	49	68		chr10	12660000	12680000	ENSG00000151465	480Kb	0.001	1.9e-06	4.3	14
chr10	16440000	16460000	ENSG00000165983	20Kb	0	0	49	69		chr10	12680000	12700000	ENSG00000151465	500Kb	0.0053	1.5e-05	4	12
chr10	16780000	16800000	ENSG00000165983	360Kb	5.2e-05	1.6e-07	7.7	17		chr10	12700000	12720000	ENSG00000151465	520Kb	0.017	0.00012	3.8	11
chr10	15880000	15900000	ENSG00000165985	-640Kb	0.00054	3.7e-06	5.3	13		chr10	12740000	12760000	ENSG00000151465	560Kb	0.036	0.00028	3.5	10
chr10	15900000	15920000	ENSG00000165985	-620Kb	2e-05	1.1e-07	5.4	15		chr10	12980000	13000000	ENSG00000151465	800Kb	0.0004	3.9e-07	4.1	14
chr10	15940000	15960000	ENSG00000165985	-580Kb	8.2e-06	3.2e-08	5.6	15		chr10	13040000	13060000	ENSG00000151465	860Kb	0.011	6.3e-05	3.6	11
chr10	15960000	15980000	ENSG00000165985	-560Kb	0.0024	2.1e-05	5.8	13		chr10	13080000	13100000	ENSG00000151465	900Kb	0.011	5.3e-05	3.3	11
chr10	16180000	16200000	ENSG00000165985	-340Kb	0.002	1.6e-05	7.9	15		chr10	12240000	12260000	ENSG00000183049	-100Kb	4.1e-10	7.9e-13	19	33
chr10	16300000	16320000	ENSG00000165985	-220Kb	2e-05	1.2e-07	11	20		chr10	12280000	12300000	ENSG00000183049	-60Kb	0.0068	6.7e-05	30	38
chr10	16480000	16500000	ENSG00000165985	-40Kb	2.1e-06	6.3e-09	31	42		chr10	12360000	12380000	ENSG00000183049	20Kb	0	0	81	100
chr10	16500000	16520000	ENSG00000165985	-20Kb	0	0	49	64		chr10	12460000	12480000	ENSG00000183049	120Kb	3.6e-05	1.7e-07	16	26
chr10	16540000	16560000	ENSG00000165985	20Kb	0	0	49	95		chr10	12480000	12500000	ENSG00000183049	140Kb	2.7e-07	1.1e-09	14	26
chr10	15860000	15880000	ENSG00000148484	-940Kb	0.0086	7.6e-05	4.1	11		chr10	12560000	12580000	ENSG00000183049	220Kb	0.0011	7.3e-06	12	21
chr10	15880000	15900000	ENSG00000148484	-920Kb	0.00053	3.7e-06	4.2	12		chr10	12580000	12600000	ENSG00000183049	240Kb	0.0034	3e-05	11	19
chr10	15900000	15920000	ENSG00000148484	-900Kb	4.7e-12	1.4e-14	4.3	18		chr10	12640000	12660000	ENSG00000183049	300Kb	9.1e-08	2.7e-10	8.1	20
chr10	16780000	16800000	ENSG00000148484	-20Kb	0	0	49	80		chr10	12680000	12700000	ENSG00000183049	340Kb	0.028	0.00033	6.8	14
chr10	16820000	16840000	ENSG00000148484	20Kb	0	0	14	62		chr10	12720000	12740000	ENSG00000183049	380Kb	0.011	0.00011	5.9	13
chr10	17240000	17260000	ENSG00000148484	440Kb	0.021	0.0002	3.5	10		chr10	12780000	12800000	ENSG00000183049	440Kb	0.0034	2.8e-05	4.8	13
chr10	17300000	17320000	ENSG00000148484	500Kb	1e-05	5e-08	3.3	13		chr10	12900000	12920000	ENSG00000183049	560Kb	0.0002	1.2e-06	6	15
chr10	17380000	17400000	ENSG00000148484	580Kb	0.0043	3.4e-05	3.1	10		chr10	12180000	12200000	ENSG00000123240	-900Kb	0.0071	5.6e-05	3.3	11
chr10	17400000	17420000	ENSG00000148484	600Kb	0.00036	2.1e-06	3.1	11		chr10	12200000	12220000	ENSG00000123240	-880Kb	0.0091	8.9e-05	3.4	11
chr10	17460000	17480000	ENSG00000148484	660Kb	4.3e-07	1.7e-09	2.9	14		chr10	12220000	12240000	ENSG00000123240	-860Kb	2.3e-05	1.1e-07	3.6	14
chr10	17520000	17540000	ENSG00000148484	720Kb	0.033	0.00036	2.8	9		chr10	12240000	12260000	ENSG00000123240	-840Kb	0.0018	1.2e-05	3.7	12
chr10	16840000	16860000	ENSG00000107611	-280Kb	0.04	0.00027	10	17		chr10	12260000	12280000	ENSG00000123240	-820Kb	0.0091	8.7e-05	3.9	11
chr10	16880000	16900000	ENSG00000107611	-240Kb	0.0012	5.6e-06	11	19		chr10	12280000	12300000	ENSG00000123240	-800Kb	2.3e-05	1.1e-07	4.1	14
chr10	17000000	17020000	ENSG00000107611	-120Kb	0.0022	1.3e-05	14	22		chr10	12320000	12340000	ENSG00000123240	-760Kb	0.0011	6.3e-06	4.5	13
chr10	17080000	17100000	ENSG00000107611	-40Kb	1.5e-08	1.5e-11	35	47		chr10	12680000	12700000	ENSG00000123240	-400Kb	0.031	0.0004	8.3	15
chr10	17140000	17160000	ENSG00000107611	20Kb	4.7e-05	1.8e-07	68	77		chr10	12700000	12720000	ENSG00000123240	-380Kb	0	0	8.7	36
chr10	17220000	17240000	ENSG00000107611	100Kb	7.1e-08	1.4e-10	15	26		chr10	12720000	12740000	ENSG00000123240	-360Kb	0	0	9.1	28
chr10	17520000	17540000	ENSG00000107611	400Kb	1.8e-05	5.3e-08	4.8	14		chr10	12740000	12760000	ENSG00000123240	-340Kb	1.2e-06	3.4e-09	9.6	21
chr10	16840000	16860000	ENSG00000107614	-360Kb	0.00042	3.4e-06	9.2	17		chr10	12800000	12820000	ENSG00000123240	-280Kb	0.013	0.00014	12	19
chr10	16860000	16880000	ENSG00000107614	-340Kb	5.2e-06	2.5e-08	9.4	19		chr10	12900000	12920000	ENSG00000123240	-180Kb	0.017	0.0002	18	25
chr10	16880000	16900000	ENSG00000107614	-320Kb	1e-07	4e-10	9.7	21		chr10	12180000	12200000	ENSG00000151468	-900Kb	0.0071	5.6e-05	3.3	11
chr10	16980000	17000000	ENSG00000107614	-220Kb	4.3e-05	2.5e-07	11	20		chr10	12200000	12220000	ENSG00000151468	-880Kb	0.0091	8.9e-05	3.4	11
chr10	17020000	17040000	ENSG00000107614	-180Kb	0.00042	3.7e-06	12	20		chr10	12220000	12240000	ENSG00000151468	-860Kb	2.3e-05	1.1e-07	3.6	14
chr10	17040000	17060000	ENSG00000107614	-160Kb	0.00014	9.7e-07	13	21		chr10	12240000	12260000	ENSG00000151468	-840Kb	0.0018	1.2e-05	3.7	12
chr10	17100000	17120000	ENSG00000107614	-100Kb	3.8e-14	1.1e-16	15	29		chr10	12260000	12280000	ENSG00000151468	-820Kb	0.0091	8.7e-05	3.9	11
chr10	17180000	17200000	ENSG00000107614	-20Kb	0	0	68	95		chr10	12280000	12300000	ENSG00000151468	-800Kb	2.3e-05	1.1e-07	4.1	14
chr10	17220000	17240000	ENSG00000107614	20Kb	0	0	68	97		chr10	12320000	12340000	ENSG00000151468	-760Kb	0.0011	6.3e-06	4.5	13
chr10	16840000	16860000	ENSG00000026025	-380Kb	0	0	9	27		chr10	12680000	12700000	ENSG00000151468	-400Kb	0.031	0.0004	8.3	15
chr10	16900000	16920000	ENSG00000026025	-320Kb	5.7e-14	2.2e-16	9.7	24		chr10	12700000	12720000	ENSG00000151468	-380Kb	0	0	8.7	36
chr10	16980000	17000000	ENSG00000026025	-240Kb	0.0026	1.5e-05	11	18		chr10	12720000	12740000	ENSG00000151468	-360Kb	0	0	9.1	28
chr10	17020000	17040000	ENSG00000026025	-200Kb	0	0	12	30		chr10	12740000	12760000	ENSG00000151468	-340Kb	1.2e-06	3.4e-09	9.6	21
chr10	17100000	17120000	ENSG00000026025	-120Kb	0.012	8.5e-05	14	21		chr10	12800000	12820000	ENSG00000151468	-280Kb	0.013	0.00014	12	19
chr10	17120000	17140000	ENSG00000026025	-100Kb	2.8e-08	1.4e-10	15	26		chr10	12900000	12920000	ENSG00000151468	-180Kb	0.017	0.0002	18	25
chr10	17200000	17220000	ENSG00000026025	-20Kb	0	0	68	97		chr10	13180000	13200000	ENSG00000065328	20Kb	0	0	79	100
chr10	16480000	16500000	ENSG00000148488	-960Kb	0.0045	1.3e-05	2.5	10		chr10	13260000	13280000	ENSG00000065328	100Kb	0	0	21	38
chr10	17280000	17300000	ENSG00000148488	-160Kb	2.2e-08	4.4e-11	13	24		chr10	13280000	13300000	ENSG00000065328	120Kb	4e-06	1.6e-08	18	29
chr10	17460000	17480000	ENSG00000148488	20Kb	0	0	68	91		chr10	13300000	13320000	ENSG00000065328	140Kb	6.3e-08	1.8e-10	16	28
chr10	18260000	18280000	ENSG00000148488	820Kb	0.048	0.00019	2.7	9.2		chr10	13320000	13340000	ENSG00000065328	160Kb	4.6e-05	2.2e-07	14	24
chr10	17580000	17600000	ENSG00000165996	-20Kb	0.00012	4.9e-07	52	61		chr10	13480000	13500000	ENSG00000065328	320Kb	0.0025	1.7e-05	8.2	16
chr10	17620000	17640000	ENSG00000165996	20Kb	0	0	52	72		chr10	13500000	13520000	ENSG00000065328	340Kb	0.0086	6.7e-05	7.5	15
chr10	17720000	17740000	ENSG00000165996	120Kb	0	0	15	32		chr10	13520000	13540000	ENSG00000065328	360Kb	0.0024	1.4e-05	6.9	15
chr10	17740000	17760000	ENSG00000165996	140Kb	3.1e-11	9.1e-14	13	26		chr10	13540000	13560000	ENSG00000065328	380Kb	0.009	7.8e-05	6.4	14
chr10	17820000	17840000	ENSG00000165996	220Kb	0.006	4.1e-05	9.4	17		chr10	13200000	13220000	ENSG00000165623	-20Kb	0	0	79	110
chr10	17840000	17860000	ENSG00000165996	240Kb	0.0026	1.5e-05	8.9	17		chr10	13240000	13260000	ENSG00000165623	20Kb	0	0	79	100
chr10	18220000	18240000	ENSG00000165996	620Kb	0.00022	1.1e-06	4.5	13		chr10	13300000	13320000	ENSG00000165623	80Kb	0.046	0.00013	25	32
chr10	17620000	17640000	ENSG00000136738	-20Kb	0	0	52	75		chr10	13520000	13540000	ENSG00000165623	300Kb	0.048	0.00019	8.9	16
chr10	17660000	17680000	ENSG00000136738	20Kb	0	0	52	81		chr10	13140000	13160000	ENSG00000107537	-160Kb	4.2e-10	1.2e-12	14	28
chr10	18240000	18260000	ENSG00000136738	600Kb	0.0019	5.5e-06	4.6	13		chr10	13160000	13180000	ENSG00000107537	-140Kb	3.9e-08	1.5e-10	16	28
chr10	19880000	19900000	ENSG00000136738	2240Kb	0.018	6.8e-05	1	8.1		chr10	13180000	13200000	ENSG00000107537	-120Kb	1.6e-11	3e-14	18	33
chr10	17580000	17600000	ENSG00000148483	-160Kb	0.0048	2.8e-05	12	19		chr10	13200000	13220000	ENSG00000107537	-100Kb	0.022	0.00011	21	28
chr10	17600000	17620000	ENSG00000148483	-140Kb	3.3e-11	9.6e-14	13	26		chr10	13220000	13240000	ENSG00000107537	-80Kb	0.022	0.00013	25	32
chr10	17720000	17740000	ENSG00000148483	-20Kb	0	0	52	83		chr10	13320000	13340000	ENSG00000107537	20Kb	0	0	79	99
chr10	17760000	17780000	ENSG00000148483	20Kb	0	0	52	78		chr10	13140000	13160000	ENSG00000086475	-200Kb	0.0069	2e-05	16	24
chr10	18120000	18140000	ENSG00000148483	380Kb	0.0076	5.2e-05	6.4	14		chr10	13360000	13380000	ENSG00000086475	20Kb	9.6e-05	9.3e-08	79	89
chr10	18200000	18220000	ENSG00000148483	460Kb	0.0007	3.4e-06	5.6	14		chr10	13540000	13560000	ENSG00000086475	200Kb	0.0024	4.6e-06	16	25
chr10	18220000	18240000	ENSG00000148483	480Kb	5.3e-06	2.1e-08	5.4	15		chr10	13160000	13180000	ENSG00000165626	-360Kb	0.0026	1.3e-05	6.9	15
chr10	18280000	18300000	ENSG00000148483	540Kb	0.014	0.00011	5	12		chr10	13220000	13240000	ENSG00000165626	-300Kb	0.026	0.00018	8.9	16
chr10	17640000	17660000	ENSG00000260314	-160Kb	0.043	0.00025	12	18		chr10	13360000	13380000	ENSG00000165626	-160Kb	0	0	14	39
chr10	17780000	17800000	ENSG00000260314	-20Kb	0	0	52	72		chr10	13380000	13400000	ENSG00000165626	-140Kb	0	0	16	35
chr10	17820000	17840000	ENSG00000260314	20Kb	0	0	52	82		chr10	13440000	13460000	ENSG00000165626	-80Kb	0.012	6.7e-05	25	33
chr10	18200000	18220000	ENSG00000260314	400Kb	0.00056	1.6e-06	6.2	15		chr10	13500000	13520000	ENSG00000165626	-20Kb	0	0	79	100
chr10	18220000	18240000	ENSG00000260314	420Kb	0.0029	1.4e-05	5.9	14		chr10	14520000	14540000	ENSG00000165626	1000Kb	0.0026	1e-05	2.7	11
chr10	18300000	18320000	ENSG00000260314	500Kb	0.0018	7.2e-06	5.2	13		chr10	13200000	13220000	ENSG00000165630	-380Kb	0.00023	6.8e-07	6.4	16
chr10	17920000	17940000	ENSG00000148482	-20Kb	0	0	52	90		chr10	13360000	13380000	ENSG00000165630	-220Kb	0.00023	6.8e-07	14	23
chr10	17960000	17980000	ENSG00000148482	20Kb	0	0	52	70		chr10	13460000	13480000	ENSG00000165630	-120Kb	0.02	9.8e-05	18	25
chr10	17980000	18000000	ENSG00000148482	40Kb	1.3e-05	5e-08	32	42		chr10	13560000	13580000	ENSG00000165630	-20Kb	3.5e-09	3.4e-12	79	93
chr10	18120000	18140000	ENSG00000148482	180Kb	1e-05	2.9e-08	11	21		chr10	13600000	13620000	ENSG00000165630	20Kb	0.0097	3.8e-05	79	87
chr10	18180000	18200000	ENSG00000148482	240Kb	0.00019	9.3e-07	8.9	18		chr10	13780000	13800000	ENSG00000151474	-680Kb	0.002	2.4e-05	4.9	13
chr10	17820000	17840000	ENSG00000165995	-320Kb	1.1e-06	3.1e-09	7.2	18		chr10	13800000	13820000	ENSG00000151474	-660Kb	0.031	0.00042	5.1	12
chr10	17840000	17860000	ENSG00000165995	-300Kb	2.6e-12	2.6e-15	7.6	22		chr10	14100000	14120000	ENSG00000151474	-360Kb	0.00053	5.2e-06	8.4	17
chr10	17860000	17880000	ENSG00000165995	-280Kb	0.00014	5.5e-07	7.9	17		chr10	14140000	14160000	ENSG00000151474	-320Kb	1.1e-08	7.5e-11	9.1	22
chr10	17880000	17900000	ENSG00000165995	-260Kb	0.00045	2.2e-06	8.4	17		chr10	14180000	14200000	ENSG00000151474	-280Kb	0	0	10	27
chr10	18120000	18140000	ENSG00000165995	-20Kb	2.4e-09	4.6e-12	52	65		chr10	14200000	14220000	ENSG00000151474	-260Kb	0	0	11	34
chr10	18500000	18520000	ENSG00000241058	-140Kb	0.0065	1.9e-05	13	21		chr10	14260000	14280000	ENSG00000151474	-200Kb	0.00085	9.1e-06	15	23
chr10	18600000	18620000	ENSG00000241058	-40Kb	2.6e-08	2.6e-11	32	44		chr10	14320000	14340000	ENSG00000151474	-140Kb	2e-12	9.8e-15	14	29
chr10	18620000	18640000	ENSG00000241058	-20Kb	1.3e-07	2.5e-10	52	64		chr10	14340000	14360000	ENSG00000151474	-120Kb	0.041	0.0006	16	23
chr10	18500000	18520000	ENSG00000165997	-140Kb	0.0065	1.9e-05	13	21		chr10	14360000	14380000	ENSG00000151474	-100Kb	5e-06	4.4e-08	19	30
chr10	18600000	18620000	ENSG00000165997	-40Kb	2.6e-08	2.6e-11	32	44		chr10	14380000	14400000	ENSG00000151474	-80Kb	3e-07	2.3e-09	23	35
chr10	18620000	18640000	ENSG00000165997	-20Kb	1.3e-07	2.5e-10	52	64		chr10	14400000	14420000	ENSG00000151474	-60Kb	2.8e-14	1.1e-16	30	46
chr10	18920000	18940000	ENSG00000204740	-120Kb	0.013	7.6e-05	12	19		chr10	14420000	14440000	ENSG00000151474	-40Kb	8.1e-10	4.7e-12	42	55
chr10	19000000	19020000	ENSG00000204740	-40Kb	2.5e-05	9.8e-08	33	42		chr10	14440000	14460000	ENSG00000151474	-20Kb	0	0	76	100
chr10	19020000	19040000	ENSG00000204740	-20Kb	0	0	63	110		chr10	14840000	14860000	ENSG00000151474	380Kb	0.0036	4.6e-05	6.8	15
chr10	19060000	19080000	ENSG00000204740	20Kb	0	0	63	90		chr10	14580000	14600000	ENSG00000065809	-180Kb	0.00053	2.6e-06	17	26
chr10	19140000	19160000	ENSG00000204740	100Kb	0.0017	8.2e-06	14	22		chr10	14620000	14640000	ENSG00000065809	-140Kb	7.8e-05	3e-07	14	24
chr10	19160000	19180000	ENSG00000204740	120Kb	0.026	0.00018	12	18		chr10	14640000	14660000	ENSG00000065809	-120Kb	2.9e-05	8.3e-08	16	27
chr10	19180000	19200000	ENSG00000204740	140Kb	2.1e-11	6e-14	10	23		chr10	14680000	14700000	ENSG00000065809	-80Kb	0.00075	4.3e-06	23	32
chr10	19400000	19420000	ENSG00000120594	-400Kb	0.0003	3e-06	5.3	13		chr10	14740000	14760000	ENSG00000065809	-20Kb	0	0	76	110
chr10	19440000	19460000	ENSG00000120594	-360Kb	0.0088	9.6e-05	5.5	12		chr10	14780000	14800000	ENSG00000065809	20Kb	0	0	76	100
chr10	19520000	19540000	ENSG00000120594	-280Kb	0.0096	0.00011	6	13		chr10	14180000	14200000	ENSG00000284024	-640Kb	0.00017	1.7e-06	5.4	15
chr10	19620000	19640000	ENSG00000120594	-180Kb	0.026	0.00033	7.2	13		chr10	14480000	14500000	ENSG00000284024	-340Kb	0	0	7.8	28
chr10	19660000	19680000	ENSG00000120594	-140Kb	7.2e-09	2.9e-11	7.9	19		chr10	14500000	14520000	ENSG00000284024	-320Kb	0	0	8.4	30
chr10	19780000	19800000	ENSG00000120594	-20Kb	1.6e-12	2.7e-15	58	72		chr10	14520000	14540000	ENSG00000284024	-300Kb	0	0	9	27
chr10	19980000	20000000	ENSG00000120594	180Kb	1.4e-06	7.1e-09	9.7	20		chr10	14540000	14560000	ENSG00000284024	-280Kb	0	0	9.8	34
chr10	20000000	20020000	ENSG00000120594	200Kb	7.5e-05	6.7e-07	9.4	18		chr10	14560000	14580000	ENSG00000284024	-260Kb	0	0	11	31
chr10	20040000	20060000	ENSG00000120594	240Kb	3e-06	1.8e-08	8.9	19		chr10	14580000	14600000	ENSG00000284024	-240Kb	0	0	12	33
chr10	20100000	20120000	ENSG00000120594	300Kb	1.6e-05	1.3e-07	8.4	17		chr10	14600000	14620000	ENSG00000284024	-220Kb	0	0	13	31
chr10	20140000	20160000	ENSG00000120594	340Kb	3.5e-11	1e-13	8.1	21		chr10	14620000	14640000	ENSG00000284024	-200Kb	2e-06	1.8e-08	15	25
chr10	20260000	20280000	ENSG00000120594	460Kb	4.4e-06	3.1e-08	7.4	17		chr10	14960000	14980000	ENSG00000284024	140Kb	7.1e-14	5.6e-16	14	30
chr10	20760000	20780000	ENSG00000120594	960Kb	1.6e-12	3.2e-15	5.9	20		chr10	14180000	14200000	ENSG00000187522	-640Kb	0.00017	1.7e-06	5.4	15
chr10	19560000	19580000	ENSG00000078114	-1720Kb	0.011	8.5e-05	1.4	8.1		chr10	14480000	14500000	ENSG00000187522	-340Kb	0	0	7.8	28
chr10	20860000	20880000	ENSG00000078114	-420Kb	0.037	0.0004	6.2	12		chr10	14500000	14520000	ENSG00000187522	-320Kb	0	0	8.4	30
chr10	21040000	21060000	ENSG00000078114	-240Kb	1.2e-06	3.5e-09	9.1	19		chr10	14520000	14540000	ENSG00000187522	-300Kb	0	0	9	27
chr10	21260000	21280000	ENSG00000078114	-20Kb	0.0009	4.4e-06	50	58		chr10	14540000	14560000	ENSG00000187522	-280Kb	0	0	9.8	34
chr10	21300000	21320000	ENSG00000078114	20Kb	0	0	50	83		chr10	14560000	14580000	ENSG00000187522	-260Kb	0	0	11	31
chr10	21360000	21380000	ENSG00000078114	80Kb	0.014	0.00012	19	26		chr10	14580000	14600000	ENSG00000187522	-240Kb	0	0	12	33
chr10	21400000	21420000	ENSG00000078114	120Kb	0.014	0.00014	15	21		chr10	14600000	14620000	ENSG00000187522	-220Kb	0	0	13	31
chr10	21460000	21480000	ENSG00000078114	180Kb	0.00069	2.7e-06	11	19		chr10	14620000	14640000	ENSG00000187522	-200Kb	2e-06	1.8e-08	15	25
chr10	21480000	21500000	ENSG00000078114	200Kb	0.0016	9.2e-06	10	18		chr10	14960000	14980000	ENSG00000187522	140Kb	7.1e-14	5.6e-16	14	30
chr10	21500000	21520000	ENSG00000078114	220Kb	1.7e-07	3.4e-10	9.7	21		chr10	14180000	14200000	ENSG00000185267	-640Kb	0.00017	1.7e-06	5.4	15
chr10	21740000	21760000	ENSG00000078114	460Kb	0.0016	1.1e-05	5.9	13		chr10	14480000	14500000	ENSG00000185267	-340Kb	0	0	7.8	28
chr10	21960000	21980000	ENSG00000078114	680Kb	0.039	0.00046	3.6	9.5		chr10	14500000	14520000	ENSG00000185267	-320Kb	0	0	8.4	30
chr10	21320000	21340000	ENSG00000078403	-200Kb	0.021	0.00014	10	17		chr10	14520000	14540000	ENSG00000185267	-300Kb	0	0	9	27
chr10	21500000	21520000	ENSG00000078403	-20Kb	0	0	50	93		chr10	14540000	14560000	ENSG00000185267	-280Kb	0	0	9.8	34
chr10	21540000	21560000	ENSG00000078403	20Kb	0	0	50	66		chr10	14560000	14580000	ENSG00000185267	-260Kb	0	0	11	31
chr10	21700000	21720000	ENSG00000078403	180Kb	2.4e-10	7e-13	11	24		chr10	14580000	14600000	ENSG00000185267	-240Kb	0	0	12	33
chr10	21720000	21740000	ENSG00000078403	200Kb	0.036	0.00028	10	17		chr10	14600000	14620000	ENSG00000185267	-220Kb	0	0	13	31
chr10	21840000	21860000	ENSG00000078403	320Kb	0.0098	3.9e-05	7.5	15		chr10	14620000	14640000	ENSG00000185267	-200Kb	2e-06	1.8e-08	15	25
chr10	21960000	21980000	ENSG00000078403	440Kb	0.011	6.4e-05	4.4	11		chr10	14960000	14980000	ENSG00000185267	140Kb	7.1e-14	5.6e-16	14	30
chr10	22320000	22340000	ENSG00000078403	800Kb	0.011	6.2e-05	3.3	10		chr10	13620000	13640000	ENSG00000152455	-1240Kb	0.0032	1.9e-05	1.9	10
chr10	21320000	21340000	ENSG00000180592	-200Kb	0.021	0.00014	10	17		chr10	14160000	14180000	ENSG00000152455	-700Kb	0.0049	3.3e-05	4.7	13
chr10	21500000	21520000	ENSG00000180592	-20Kb	0	0	50	93		chr10	14480000	14500000	ENSG00000152455	-380Kb	1.3e-08	3.7e-11	6.8	20
chr10	21540000	21560000	ENSG00000180592	20Kb	0	0	50	66		chr10	14500000	14520000	ENSG00000152455	-360Kb	0	0	7.3	24
chr10	21700000	21720000	ENSG00000180592	180Kb	2.4e-10	7e-13	11	24		chr10	14540000	14560000	ENSG00000152455	-320Kb	1.1e-08	2.2e-11	8.4	21
chr10	21720000	21740000	ENSG00000180592	200Kb	0.036	0.00028	10	17		chr10	14560000	14580000	ENSG00000152455	-300Kb	0.044	0.00039	9	16
chr10	21840000	21860000	ENSG00000180592	320Kb	0.0098	3.9e-05	7.5	15		chr10	14580000	14600000	ENSG00000152455	-280Kb	0.02	0.00016	9.8	17
chr10	21960000	21980000	ENSG00000180592	440Kb	0.011	6.4e-05	4.4	11		chr10	14840000	14860000	ENSG00000152455	-20Kb	0.00024	9.3e-07	76	86
chr10	22320000	22340000	ENSG00000180592	800Kb	0.011	6.2e-05	3.3	10		chr10	14960000	14980000	ENSG00000152455	100Kb	0.0012	5.7e-06	19	28
chr10	22020000	22040000	ENSG00000136770	20Kb	0.00011	6.2e-07	61	70		chr10	14520000	14540000	ENSG00000152457	-420Kb	0.0073	4.3e-05	6.1	14
chr10	22160000	22180000	ENSG00000136770	160Kb	0.0017	1.5e-05	10	18		chr10	14540000	14560000	ENSG00000152457	-400Kb	0.0017	8.3e-06	6.4	15
chr10	22240000	22260000	ENSG00000136770	240Kb	9.8e-07	2.9e-09	9.2	19		chr10	14580000	14600000	ENSG00000152457	-360Kb	2.7e-09	5.3e-12	7.3	21
chr10	22260000	22280000	ENSG00000136770	260Kb	0.00024	1.6e-06	8.9	17		chr10	14600000	14620000	ENSG00000152457	-340Kb	1.4e-05	4.1e-08	7.8	18
chr10	22320000	22340000	ENSG00000136770	320Kb	0.0023	2.3e-05	8.3	16		chr10	14880000	14900000	ENSG00000152457	-60Kb	0.0017	7.3e-06	30	38
chr10	22340000	22360000	ENSG00000136770	340Kb	9.5e-08	1.9e-10	8.1	19		chr10	15080000	15100000	ENSG00000152457	140Kb	0	0	14	31
chr10	22420000	22440000	ENSG00000136770	420Kb	0.0099	0.00011	7.6	14		chr10	14520000	14540000	ENSG00000197889	-420Kb	0.0073	4.3e-05	6.1	14
chr10	22540000	22560000	ENSG00000136770	540Kb	0.0017	1.3e-05	7	14		chr10	14540000	14560000	ENSG00000197889	-400Kb	0.0017	8.3e-06	6.4	15
chr10	22960000	22980000	ENSG00000136770	960Kb	1.2e-05	5.8e-08	5.8	15		chr10	14580000	14600000	ENSG00000197889	-360Kb	2.7e-09	5.3e-12	7.3	21
chr10	22980000	23000000	ENSG00000136770	980Kb	2.4e-10	2.4e-13	5.7	18		chr10	14600000	14620000	ENSG00000197889	-340Kb	1.4e-05	4.1e-08	7.8	18
chr10	23000000	23020000	ENSG00000136770	1000Kb	1.8e-06	7.1e-09	5.7	16		chr10	14880000	14900000	ENSG00000197889	-60Kb	0.0017	7.3e-06	30	38
chr10	21740000	21760000	ENSG00000223601	-460Kb	0.017	0.00011	4.3	11		chr10	15080000	15100000	ENSG00000197889	140Kb	0	0	14	31
chr10	22020000	22040000	ENSG00000223601	-180Kb	0.00075	3.6e-06	10	18		chr10	14580000	14600000	ENSG00000152463	-440Kb	0.011	3e-05	5.7	14
chr10	22040000	22060000	ENSG00000223601	-160Kb	2.9e-10	8.5e-13	10	23		chr10	15040000	15060000	ENSG00000152463	20Kb	0.0015	2.9e-06	76	85
chr10	22100000	22120000	ENSG00000223601	-100Kb	9.7e-06	3.8e-08	15	24		chr10	15060000	15080000	ENSG00000152463	40Kb	0.00088	8.5e-07	42	51
chr10	22160000	22180000	ENSG00000223601	-40Kb	0	0	33	50		chr10	14480000	14500000	ENSG00000176244	-600Kb	0.03	0.00012	4	11
chr10	22220000	22240000	ENSG00000223601	20Kb	0	0	61	97		chr10	14940000	14960000	ENSG00000176244	-140Kb	0	0	14	31
chr10	22980000	23000000	ENSG00000223601	780Kb	0.025	0.00019	6.2	13		chr10	14960000	14980000	ENSG00000176244	-120Kb	0	0	16	38
chr10	23000000	23020000	ENSG00000223601	800Kb	0.0016	9.1e-06	6.1	14		chr10	15100000	15120000	ENSG00000176244	20Kb	0	0	76	99
chr10	21980000	22000000	ENSG00000148444	-320Kb	1.1e-06	3.1e-09	8.3	19		chr10	14480000	14500000	ENSG00000152464	-600Kb	0.03	0.00012	4	11
chr10	22280000	22300000	ENSG00000148444	-20Kb	0	0	61	79		chr10	14940000	14960000	ENSG00000152464	-140Kb	0	0	14	31
chr10	22320000	22340000	ENSG00000148444	20Kb	0	0	61	87		chr10	14960000	14980000	ENSG00000152464	-120Kb	0	0	16	38
chr10	22980000	23000000	ENSG00000148444	680Kb	0.0074	2.9e-05	6.5	14		chr10	15100000	15120000	ENSG00000152464	20Kb	0	0	76	99
chr10	21980000	22000000	ENSG00000269897	-320Kb	1.1e-06	3.1e-09	8.3	19		chr10	15140000	15160000	ENSG00000152465	-20Kb	1.4e-08	2.7e-11	76	89
chr10	22280000	22300000	ENSG00000269897	-20Kb	0	0	61	79		chr10	15180000	15200000	ENSG00000152465	20Kb	0.001	4e-06	76	85
chr10	22320000	22340000	ENSG00000269897	20Kb	0	0	61	87		chr10	15200000	15220000	ENSG00000152465	40Kb	3.8e-08	1.1e-10	42	54
chr10	22980000	23000000	ENSG00000269897	680Kb	0.0074	2.9e-05	6.5	14		chr10	15360000	15380000	ENSG00000152465	200Kb	0	0	15	37
chr10	21520000	21540000	ENSG00000168283	-800Kb	0.012	6.8e-05	3.3	10		chr10	15000000	15020000	ENSG00000148468	-360Kb	0.00023	2.2e-06	7.3	16
chr10	21920000	21940000	ENSG00000168283	-400Kb	0.038	0.00026	4.6	11		chr10	15100000	15120000	ENSG00000148468	-260Kb	0	0	11	30
chr10	21980000	22000000	ENSG00000168283	-340Kb	0.0053	2.4e-05	8.1	15		chr10	15120000	15140000	ENSG00000148468	-240Kb	7.2e-11	4.2e-13	12	26
chr10	22000000	22020000	ENSG00000168283	-320Kb	0.0053	2.4e-05	8.3	16		chr10	15140000	15160000	ENSG00000148468	-220Kb	0	0	13	31
chr10	22300000	22320000	ENSG00000168283	-20Kb	0	0	61	87		chr10	15160000	15180000	ENSG00000148468	-200Kb	0	0	15	37
chr10	22440000	22460000	ENSG00000168283	120Kb	8.7e-06	1.7e-08	12	22		chr10	15180000	15200000	ENSG00000148468	-180Kb	0.00055	5.9e-06	17	25
chr10	22460000	22480000	ENSG00000168283	140Kb	0.0053	2.6e-05	11	18		chr10	15200000	15220000	ENSG00000148468	-160Kb	0	0	19	36
chr10	21740000	21760000	ENSG00000077327	-600Kb	0.015	0.0001	3.8	10		chr10	15220000	15240000	ENSG00000148468	-140Kb	1.5e-08	9.9e-11	14	27
chr10	22000000	22020000	ENSG00000077327	-340Kb	1.1e-07	2.1e-10	8.1	19		chr10	15240000	15260000	ENSG00000148468	-120Kb	2.8e-06	2.2e-08	16	27
chr10	22020000	22040000	ENSG00000077327	-320Kb	3.6e-05	1.4e-07	8.3	17		chr10	15260000	15280000	ENSG00000148468	-100Kb	0	0	19	41
chr10	22360000	22380000	ENSG00000077327	20Kb	0	0	61	79		chr10	15280000	15300000	ENSG00000148468	-80Kb	0.00075	8.8e-06	23	32
chr10	22400000	22420000	ENSG00000077327	60Kb	0.00041	2.1e-06	23	31		chr10	15340000	15360000	ENSG00000148468	-20Kb	5.2e-06	4.6e-08	76	87
chr10	22420000	22440000	ENSG00000077327	80Kb	0.00041	2.4e-06	18	26		chr10	15780000	15800000	ENSG00000148468	420Kb	0.0027	3.4e-05	4.3	12
chr10	22460000	22480000	ENSG00000077327	120Kb	1.8e-05	5.3e-08	12	22		chr10	15420000	15440000	ENSG00000077943	-280Kb	3.8e-14	1.1e-16	7	23
chr10	22480000	22500000	ENSG00000077327	140Kb	0.033	0.00032	11	17		chr10	15440000	15460000	ENSG00000077943	-260Kb	0	0	7.6	31
chr10	22500000	22520000	ENSG00000077327	160Kb	0.025	0.00019	10	17		chr10	15460000	15480000	ENSG00000077943	-240Kb	5.2e-10	2e-12	10	24
chr10	22580000	22600000	ENSG00000077327	240Kb	0.029	0.00025	9.2	15		chr10	15540000	15560000	ENSG00000077943	-160Kb	0.0059	2.9e-05	14	22
chr10	22580000	22600000	ENSG00000150867	-120Kb	3.1e-11	6e-14	12	25		chr10	15680000	15700000	ENSG00000077943	-20Kb	0	0	61	100
chr10	22620000	22640000	ENSG00000150867	-80Kb	0.0004	1.6e-06	18	26		chr10	15420000	15440000	ENSG00000148481	-440Kb	3e-09	8.8e-12	4.1	17
chr10	22640000	22660000	ENSG00000150867	-60Kb	3.1e-07	9.1e-10	23	34		chr10	15440000	15460000	ENSG00000148481	-420Kb	1.3e-12	2.6e-15	4.3	20
chr10	22680000	22700000	ENSG00000150867	-20Kb	1.3e-12	1.2e-15	61	75		chr10	15880000	15900000	ENSG00000148481	20Kb	0	0	61	88
chr10	22180000	22200000	ENSG00000165309	-740Kb	0.00083	3.2e-06	6.3	14		chr10	16500000	16520000	ENSG00000148481	640Kb	0.025	0.0002	5.2	12
chr10	22560000	22580000	ENSG00000165309	-360Kb	1.5e-08	4.5e-11	8	20		chr10	16520000	16540000	ENSG00000148481	660Kb	7.8e-07	3.8e-09	5.1	16
chr10	22580000	22600000	ENSG00000165309	-340Kb	0.015	8.8e-05	8.1	15		chr10	16720000	16740000	ENSG00000148481	860Kb	0.0018	1e-05	4.2	13
chr10	22600000	22620000	ENSG00000165309	-320Kb	0.00099	4.8e-06	8.3	16		chr10	16760000	16780000	ENSG00000148481	900Kb	6.2e-07	2.4e-09	4.1	16
chr10	22900000	22920000	ENSG00000165309	-20Kb	0	0	61	81		chr10	16840000	16860000	ENSG00000148481	980Kb	0.0031	2.1e-05	3.8	12
chr10	22940000	22960000	ENSG00000165309	20Kb	0	0	61	82		chr10	16400000	16420000	ENSG00000165983	-20Kb	0.00047	9.1e-07	61	71
chr10	23100000	23120000	ENSG00000148450	20Kb	0	0	61	78		chr10	16440000	16460000	ENSG00000165983	20Kb	0	0	61	82
chr10	23120000	23140000	ENSG00000148450	40Kb	1.1e-11	2.2e-14	16	29		chr10	16800000	16820000	ENSG00000165983	380Kb	0.0097	2.8e-05	7.5	15
chr10	22080000	22100000	ENSG00000168267	-1100Kb	0.00098	5.8e-06	1.5	9.4		chr10	15860000	15880000	ENSG00000165985	-660Kb	5.3e-07	2.1e-09	5.1	16
chr10	22140000	22160000	ENSG00000168267	-1040Kb	0.009	8e-05	1.6	8.4		chr10	15880000	15900000	ENSG00000165985	-640Kb	8.1e-08	2.4e-10	5.2	17
chr10	23160000	23180000	ENSG00000168267	-20Kb	0	0	65	91		chr10	15900000	15920000	ENSG00000165985	-620Kb	0.0008	7.9e-06	5.3	14
chr10	23200000	23220000	ENSG00000168267	20Kb	0	0	65	87		chr10	15920000	15940000	ENSG00000165985	-600Kb	3.1e-05	2.1e-07	5.4	15
chr10	23280000	23300000	ENSG00000168267	100Kb	3e-12	8.8e-15	16	29		chr10	15940000	15960000	ENSG00000165985	-580Kb	2.3e-05	1.4e-07	5.6	16
chr10	23620000	23640000	ENSG00000168267	440Kb	0.0046	3.2e-05	6.9	14		chr10	16020000	16040000	ENSG00000165985	-500Kb	9.7e-05	8.6e-07	6.2	15
chr10	23680000	23700000	ENSG00000168267	500Kb	0.0075	5.9e-05	6.5	13		chr10	16060000	16080000	ENSG00000165985	-460Kb	0.011	0.00012	6.6	14
chr10	23760000	23780000	ENSG00000168267	580Kb	1.2e-07	4.8e-10	6.2	17		chr10	16100000	16120000	ENSG00000165985	-420Kb	0.014	0.00017	7	14
chr10	24180000	24200000	ENSG00000168267	1000Kb	0.031	0.0003	5	11		chr10	16160000	16180000	ENSG00000165985	-360Kb	8.1e-08	2e-10	7.8	20
chr10	24380000	24400000	ENSG00000168267	1200Kb	0.00092	4.6e-06	4.6	13		chr10	16540000	16560000	ENSG00000165985	20Kb	0	0	61	87
chr10	24500000	24520000	ENSG00000168267	1320Kb	0.048	0.00052	4.4	10		chr10	16760000	16780000	ENSG00000165985	240Kb	6.6e-07	3.2e-09	10	22
chr10	23360000	23380000	ENSG00000179133	20Kb	0	0	65	100		chr10	16780000	16800000	ENSG00000165985	260Kb	0.019	0.00024	9.9	17
chr10	23440000	23460000	ENSG00000179133	100Kb	4.3e-05	1.7e-07	16	25		chr10	17860000	17880000	ENSG00000165985	1340Kb	7.5e-05	5.9e-07	2.1	12
chr10	23460000	23480000	ENSG00000179133	120Kb	1.9e-08	5.5e-11	14	25		chr10	15840000	15860000	ENSG00000148484	-960Kb	0.00092	7.3e-06	3.9	12
chr10	23480000	23500000	ENSG00000179133	140Kb	4.3e-05	2.1e-07	12	21		chr10	15860000	15880000	ENSG00000148484	-940Kb	0.043	0.00086	4	10
chr10	23520000	23540000	ENSG00000179133	180Kb	5.7e-14	1.1e-16	9.8	24		chr10	15880000	15900000	ENSG00000148484	-920Kb	1.3e-06	5e-09	4	15
chr10	23160000	23180000	ENSG00000165312	-260Kb	0.0035	1e-05	8.5	16		chr10	15900000	15920000	ENSG00000148484	-900Kb	3.6e-10	4.9e-13	4.1	18
chr10	23300000	23320000	ENSG00000165312	-120Kb	5.4e-10	1.1e-12	14	26		chr10	15920000	15940000	ENSG00000148484	-880Kb	0.024	0.00038	4.1	11
chr10	23320000	23340000	ENSG00000165312	-100Kb	0.0041	1.6e-05	16	23		chr10	16420000	16440000	ENSG00000148484	-380Kb	0.0024	2.8e-05	7.5	15
chr10	23400000	23420000	ENSG00000165312	-20Kb	0	0	65	100		chr10	16500000	16520000	ENSG00000148484	-300Kb	5.9e-05	3.5e-07	8.9	19
chr10	23160000	23180000	ENSG00000120549	-520Kb	0.006	7.7e-05	6.4	13		chr10	16640000	16660000	ENSG00000148484	-160Kb	0.00095	8.4e-06	14	22
chr10	23180000	23200000	ENSG00000120549	-500Kb	0.0057	5.6e-05	6.5	13		chr10	16780000	16800000	ENSG00000148484	-20Kb	3.6e-10	7.1e-13	61	75
chr10	23240000	23260000	ENSG00000120549	-440Kb	0.0031	2.1e-05	6.9	14		chr10	17220000	17240000	ENSG00000148484	420Kb	0.0049	6.8e-05	4.6	12
chr10	23280000	23300000	ENSG00000120549	-400Kb	0.006	7.2e-05	7.1	14		chr10	17240000	17260000	ENSG00000148484	440Kb	0.00019	1.3e-06	4.5	14
chr10	23300000	23320000	ENSG00000120549	-380Kb	0.00037	1.1e-06	7.3	16		chr10	17280000	17300000	ENSG00000148484	480Kb	0.0026	3.4e-05	4.2	12
chr10	23320000	23340000	ENSG00000120549	-360Kb	0.006	6.6e-05	7.4	14		chr10	17340000	17360000	ENSG00000148484	540Kb	1.6e-05	7.8e-08	3.9	14
chr10	23560000	23580000	ENSG00000120549	-120Kb	2.4e-05	4.8e-08	14	23		chr10	17360000	17380000	ENSG00000148484	560Kb	1e-06	3e-09	3.8	15
chr10	23580000	23600000	ENSG00000120549	-100Kb	0.0022	1.3e-05	16	23		chr10	17420000	17440000	ENSG00000148484	620Kb	0.035	0.00063	3.5	9.9
chr10	23660000	23680000	ENSG00000120549	-20Kb	8.6e-10	8.5e-13	65	77		chr10	17440000	17460000	ENSG00000148484	640Kb	0.0016	1.8e-05	3.5	12
chr10	23700000	23720000	ENSG00000120549	20Kb	0.0043	3.6e-05	65	72		chr10	17480000	17500000	ENSG00000148484	680Kb	0.0012	1.1e-05	3.3	12
chr10	23740000	23760000	ENSG00000120549	60Kb	0.00039	1.5e-06	25	33		chr10	17500000	17520000	ENSG00000148484	700Kb	0.026	0.00044	3.3	9.8
chr10	23760000	23780000	ENSG00000120549	80Kb	0.0011	5.5e-06	19	27		chr10	17520000	17540000	ENSG00000148484	720Kb	0.048	0.00099	3.2	9.3
chr10	23820000	23840000	ENSG00000120549	140Kb	0.0043	3.8e-05	12	19		chr10	17560000	17580000	ENSG00000148484	760Kb	0.041	0.00078	3.1	9.3
chr10	24740000	24760000	ENSG00000107863	20Kb	0	0	49	93		chr10	17640000	17660000	ENSG00000148484	840Kb	0.0072	0.00011	2.9	10
chr10	24800000	24820000	ENSG00000107863	80Kb	0	0	20	36		chr10	15880000	15900000	ENSG00000107611	-1240Kb	0.029	0.00031	2.2	8.9
chr10	24940000	24960000	ENSG00000107863	220Kb	1.3e-05	5.2e-08	10	20		chr10	16820000	16840000	ENSG00000107611	-300Kb	0.041	0.00047	5.8	12
chr10	24960000	24980000	ENSG00000107863	240Kb	9.4e-07	2.7e-09	9.5	20		chr10	16840000	16860000	ENSG00000107611	-280Kb	0	0	6.1	24
chr10	25000000	25020000	ENSG00000107863	280Kb	0.00013	6.3e-07	8.6	17		chr10	16860000	16880000	ENSG00000107611	-260Kb	4e-11	1.1e-13	10	25
chr10	25020000	25040000	ENSG00000107863	300Kb	0.00047	2.7e-06	8.2	16		chr10	16880000	16900000	ENSG00000107611	-240Kb	6.6e-10	2.6e-12	11	24
chr10	24660000	24680000	ENSG00000099256	-280Kb	0	0	8.6	25		chr10	16900000	16920000	ENSG00000107611	-220Kb	0.00017	1.5e-06	12	21
chr10	24720000	24740000	ENSG00000099256	-220Kb	1.8e-05	5.3e-08	10	20		chr10	16940000	16960000	ENSG00000107611	-180Kb	0.00012	9.5e-07	14	23
chr10	24740000	24760000	ENSG00000099256	-200Kb	5.5e-05	2.1e-07	11	20		chr10	16960000	16980000	ENSG00000107611	-160Kb	0.0099	9.6e-05	15	22
chr10	24800000	24820000	ENSG00000099256	-140Kb	6.7e-05	3.9e-07	14	22		chr10	17000000	17020000	ENSG00000107611	-120Kb	7e-07	4e-09	18	30
chr10	24820000	24840000	ENSG00000099256	-120Kb	0.00016	1.1e-06	15	23		chr10	17060000	17080000	ENSG00000107611	-60Kb	5.5e-05	3.7e-07	30	40
chr10	24920000	24940000	ENSG00000099256	-20Kb	0	0	49	73		chr10	17100000	17120000	ENSG00000107611	-20Kb	1.8e-07	8.5e-10	68	80
chr10	24960000	24980000	ENSG00000099256	20Kb	6.6e-05	3.2e-07	49	58		chr10	17140000	17160000	ENSG00000107611	20Kb	0	0	68	98
chr10	24640000	24660000	ENSG00000185875	-360Kb	0.0056	3.8e-05	7.3	14		chr10	15840000	15860000	ENSG00000107614	-1360Kb	0.004	6.6e-05	2.1	9.5
chr10	24680000	24700000	ENSG00000185875	-320Kb	0.00026	1.3e-06	7.9	16		chr10	16820000	16840000	ENSG00000107614	-380Kb	5.3e-12	5.2e-14	5	19
chr10	24700000	24720000	ENSG00000185875	-300Kb	5.3e-05	1.5e-07	8.2	17		chr10	16840000	16860000	ENSG00000107614	-360Kb	0	0	5.2	33
chr10	24720000	24740000	ENSG00000185875	-280Kb	0.00017	6.5e-07	8.6	17		chr10	16860000	16880000	ENSG00000107614	-340Kb	1.2e-12	1.1e-14	7.9	23
chr10	24980000	25000000	ENSG00000185875	-20Kb	8.6e-10	1.7e-12	49	61		chr10	16880000	16900000	ENSG00000107614	-320Kb	0	0	8.5	26
chr10	25020000	25040000	ENSG00000185875	20Kb	0	0	49	65		chr10	16900000	16920000	ENSG00000107614	-300Kb	0	0	9.4	29
chr10	25060000	25080000	ENSG00000185875	60Kb	0.016	0.00012	24	30		chr10	16920000	16940000	ENSG00000107614	-280Kb	2.2e-05	3.2e-07	9.8	20
chr10	25680000	25700000	ENSG00000185875	680Kb	0.0034	2e-05	4.8	12		chr10	16940000	16960000	ENSG00000107614	-260Kb	1.8e-06	2.5e-08	10	21
chr10	26540000	26560000	ENSG00000185875	1540Kb	0.029	0.00026	2	8.3		chr10	16960000	16980000	ENSG00000107614	-240Kb	5.5e-12	5.9e-14	11	25
chr10	24620000	24640000	ENSG00000151023	-440Kb	1.1e-05	4.3e-08	6.4	16		chr10	16980000	17000000	ENSG00000107614	-220Kb	1.9e-07	2.4e-09	12	23
chr10	24640000	24660000	ENSG00000151023	-420Kb	3.9e-07	1.1e-09	6.6	17		chr10	17000000	17020000	ENSG00000107614	-200Kb	1.2e-08	1.4e-10	13	25
chr10	25000000	25020000	ENSG00000151023	-60Kb	0.021	0.00012	24	30		chr10	17020000	17040000	ENSG00000107614	-180Kb	0.0039	6.1e-05	14	21
chr10	25020000	25040000	ENSG00000151023	-40Kb	0.00021	1e-06	31	39		chr10	17040000	17060000	ENSG00000107614	-160Kb	0.01	0.00018	15	22
chr10	25080000	25100000	ENSG00000151023	20Kb	0	0	49	74		chr10	17060000	17080000	ENSG00000107614	-140Kb	0	0	16	37
chr10	25680000	25700000	ENSG00000151023	620Kb	2.4e-11	4.7e-14	5.1	18		chr10	17080000	17100000	ENSG00000107614	-120Kb	1e-13	7.8e-16	18	34
chr10	25140000	25160000	ENSG00000151025	-20Kb	0	0	49	91		chr10	17100000	17120000	ENSG00000107614	-100Kb	0	0	21	37
chr10	25180000	25200000	ENSG00000151025	20Kb	0	0	49	73		chr10	17140000	17160000	ENSG00000107614	-60Kb	0.022	0.00041	30	37
chr10	25220000	25240000	ENSG00000151025	60Kb	1.1e-08	4.4e-11	24	35		chr10	17180000	17200000	ENSG00000107614	-20Kb	0	0	68	86
chr10	25660000	25680000	ENSG00000151025	500Kb	6.4e-05	3.8e-07	5.9	15		chr10	17220000	17240000	ENSG00000107614	20Kb	0	0	68	110
chr10	25680000	25700000	ENSG00000151025	520Kb	0	0	5.7	23		chr10	16800000	16820000	ENSG00000026025	-420Kb	0.0037	6.8e-05	4.6	12
chr10	25720000	25740000	ENSG00000151025	560Kb	2.1e-05	1e-07	3.5	13		chr10	16820000	16840000	ENSG00000026025	-400Kb	1.1e-14	1.1e-16	4.8	21
chr10	25280000	25300000	ENSG00000095777	-640Kb	0.0042	1.5e-05	3.2	11		chr10	16840000	16860000	ENSG00000026025	-380Kb	0	0	5	47
chr10	25780000	25800000	ENSG00000095777	-140Kb	0.0042	1.6e-05	11	18		chr10	16860000	16880000	ENSG00000026025	-360Kb	0	0	7.3	30
chr10	25900000	25920000	ENSG00000095777	-20Kb	0.0012	1.1e-06	73	81		chr10	16880000	16900000	ENSG00000026025	-340Kb	0	0	7.9	26
chr10	26480000	26500000	ENSG00000095777	560Kb	0.0013	2.5e-06	7.1	15		chr10	16900000	16920000	ENSG00000026025	-320Kb	3.3e-08	5.1e-10	8.5	20
chr10	24540000	24560000	ENSG00000136750	-1660Kb	0.027	0.00024	1.9	8.1		chr10	16920000	16940000	ENSG00000026025	-300Kb	1.3e-10	1.7e-12	9.4	23
chr10	25700000	25720000	ENSG00000136750	-500Kb	0.0096	6.6e-05	3.7	10		chr10	16940000	16960000	ENSG00000026025	-280Kb	2.3e-09	3.4e-11	9.8	22
chr10	25880000	25900000	ENSG00000136750	-320Kb	0.02	0.00016	8.4	15		chr10	16960000	16980000	ENSG00000026025	-260Kb	2.9e-06	4.7e-08	10	21
chr10	26020000	26040000	ENSG00000136750	-180Kb	3.8e-05	1.1e-07	10	19		chr10	16980000	17000000	ENSG00000026025	-240Kb	3.9e-11	4.6e-13	11	25
chr10	26040000	26060000	ENSG00000136750	-160Kb	7.5e-05	3.5e-07	10	19		chr10	17000000	17020000	ENSG00000026025	-220Kb	0	0	12	42
chr10	26060000	26080000	ENSG00000136750	-140Kb	0.031	0.00031	11	17		chr10	17020000	17040000	ENSG00000026025	-200Kb	0	0	13	31
chr10	26120000	26140000	ENSG00000136750	-80Kb	0.032	0.00036	19	25		chr10	17040000	17060000	ENSG00000026025	-180Kb	0	0	14	33
chr10	26140000	26160000	ENSG00000136750	-60Kb	7.5e-05	3.7e-07	25	33		chr10	17060000	17080000	ENSG00000026025	-160Kb	0	0	15	34
chr10	26180000	26200000	ENSG00000136750	-20Kb	0	0	73	93		chr10	17080000	17100000	ENSG00000026025	-140Kb	0	0	16	40
chr10	26220000	26240000	ENSG00000136750	20Kb	0	0	73	100		chr10	17100000	17120000	ENSG00000026025	-120Kb	7.3e-14	7.8e-16	18	34
chr10	26300000	26320000	ENSG00000136750	100Kb	0.032	0.00037	15	21		chr10	17140000	17160000	ENSG00000026025	-80Kb	3.3e-10	4.5e-12	25	38
chr10	26320000	26340000	ENSG00000136750	120Kb	8.3e-05	4.9e-07	13	21		chr10	17200000	17220000	ENSG00000026025	-20Kb	0	0	68	110
chr10	24140000	24160000	ENSG00000077420	-2280Kb	0.046	0.00027	1.6	7.7		chr10	17420000	17440000	ENSG00000026025	200Kb	0.00017	2.9e-06	13	21
chr10	26060000	26080000	ENSG00000077420	-360Kb	0.00086	4.2e-06	8.1	16		chr10	16800000	16820000	ENSG00000148488	-640Kb	0.0033	2.2e-05	3.5	12
chr10	26400000	26420000	ENSG00000077420	-20Kb	1.9e-07	3.7e-10	73	83		chr10	16820000	16840000	ENSG00000148488	-620Kb	0	0	3.5	21
chr10	26440000	26460000	ENSG00000077420	20Kb	0	0	73	95		chr10	16840000	16860000	ENSG00000148488	-600Kb	0.00027	1.5e-06	3.6	13
chr10	26460000	26480000	ENSG00000077420	40Kb	9.1e-06	2.7e-08	37	46		chr10	17260000	17280000	ENSG00000148488	-180Kb	5.7e-14	1.1e-16	14	30
chr10	26480000	26500000	ENSG00000077420	60Kb	0.00046	1.8e-06	25	33		chr10	17280000	17300000	ENSG00000148488	-160Kb	3.7e-05	1.8e-07	15	25
chr10	25740000	25760000	ENSG00000148459	-940Kb	0.035	0.00013	1.9	8.3		chr10	17420000	17440000	ENSG00000148488	-20Kb	1.5e-13	4.4e-16	68	84
chr10	26660000	26680000	ENSG00000148459	-20Kb	0	0	47	66		chr10	17460000	17480000	ENSG00000148488	20Kb	2.3e-13	8.9e-16	68	84
chr10	26700000	26720000	ENSG00000148459	20Kb	0	0	57	79		chr10	16840000	16860000	ENSG00000165996	-760Kb	0.0088	9.4e-05	3.1	10
chr10	26860000	26880000	ENSG00000148459	180Kb	0	0	8.7	25		chr10	17700000	17720000	ENSG00000165996	100Kb	7e-05	5.5e-07	21	31
chr10	25720000	25740000	ENSG00000136754	-1140Kb	0.00048	4.3e-06	1.7	9.5		chr10	17720000	17740000	ENSG00000165996	120Kb	1.9e-08	7.4e-11	18	31
chr10	26380000	26400000	ENSG00000136754	-480Kb	0.021	0.00027	3.3	9.3		chr10	17740000	17760000	ENSG00000165996	140Kb	0	0	16	38
chr10	26620000	26640000	ENSG00000136754	-240Kb	0.00081	8.7e-06	5.8	13		chr10	17760000	17780000	ENSG00000165996	160Kb	0.047	0.00077	15	21
chr10	26640000	26660000	ENSG00000136754	-220Kb	8.3e-06	4.1e-08	6.3	16		chr10	17780000	17800000	ENSG00000165996	180Kb	0.0039	3.8e-05	14	21
chr10	26680000	26700000	ENSG00000136754	-180Kb	0	0	8.7	25		chr10	17800000	17820000	ENSG00000165996	200Kb	0.019	0.00024	13	20
chr10	26700000	26720000	ENSG00000136754	-160Kb	2.7e-11	1e-13	9.6	22		chr10	17820000	17840000	ENSG00000165996	220Kb	0.035	0.00055	12	18
chr10	26720000	26740000	ENSG00000136754	-140Kb	0	0	11	36		chr10	17860000	17880000	ENSG00000165996	260Kb	1.6e-05	1.1e-07	10	21
chr10	26740000	26760000	ENSG00000136754	-120Kb	0	0	12	30		chr10	18080000	18100000	ENSG00000165996	480Kb	1.5e-05	9e-08	5.1	15
chr10	26760000	26780000	ENSG00000136754	-100Kb	0.00017	1.2e-06	14	23		chr10	18100000	18120000	ENSG00000165996	500Kb	0.0008	7e-06	4.8	13
chr10	26780000	26800000	ENSG00000136754	-80Kb	0.00065	6.4e-06	17	25		chr10	18180000	18200000	ENSG00000165996	580Kb	2.5e-07	1.2e-09	4.1	16
chr10	26800000	26820000	ENSG00000136754	-60Kb	0.00019	1.5e-06	22	30		chr10	18200000	18220000	ENSG00000165996	600Kb	0	0	4	22
chr10	27080000	27100000	ENSG00000136754	220Kb	8.1e-05	4.8e-07	7.3	16		chr10	18220000	18240000	ENSG00000165996	620Kb	1.2e-12	3.6e-15	3.8	19
chr10	27180000	27200000	ENSG00000136754	320Kb	0.036	0.0005	5.3	11		chr10	18240000	18260000	ENSG00000165996	640Kb	0.021	0.00031	3.7	10
chr10	27520000	27540000	ENSG00000136754	660Kb	0.0031	3.7e-05	1.9	8.9		chr10	18280000	18300000	ENSG00000165996	680Kb	0.021	0.00031	3.4	10
chr10	27080000	27100000	ENSG00000107890	-20Kb	0.0035	1e-05	57	64		chr10	18300000	18320000	ENSG00000165996	700Kb	0.019	0.00025	3.3	10
chr10	27120000	27140000	ENSG00000107890	20Kb	8.1e-06	7.9e-09	57	67		chr10	16800000	16820000	ENSG00000136738	-840Kb	0.046	0.00013	2.9	10
chr10	27180000	27200000	ENSG00000107890	80Kb	0.001	1.9e-06	17	25		chr10	17660000	17680000	ENSG00000136738	20Kb	0	0	68	110
chr10	28120000	28140000	ENSG00000107890	1020Kb	0.027	0.0001	1.4	7.9		chr10	17720000	17740000	ENSG00000136738	80Kb	0	0	25	42
chr10	26720000	26740000	ENSG00000120539	-420Kb	0.033	0.00016	4.2	11		chr10	17600000	17620000	ENSG00000148483	-140Kb	0	0	16	38
chr10	26840000	26860000	ENSG00000120539	-300Kb	0.013	5.2e-05	5.6	12		chr10	17620000	17640000	ENSG00000148483	-120Kb	6.5e-05	3.2e-07	18	28
chr10	26900000	26920000	ENSG00000120539	-240Kb	0.0099	2.9e-05	6.8	14		chr10	17760000	17780000	ENSG00000148483	20Kb	0	0	68	90
chr10	27100000	27120000	ENSG00000120539	-40Kb	0.049	0.00029	31	37		chr10	18120000	18140000	ENSG00000148483	380Kb	0.0066	6.5e-05	6.8	14
chr10	27120000	27140000	ENSG00000120539	-20Kb	1.2e-09	1.2e-12	57	69		chr10	18160000	18180000	ENSG00000148483	420Kb	0.00016	1.1e-06	6	15
chr10	27220000	27240000	ENSG00000120539	80Kb	0.0008	1.6e-06	17	26		chr10	18180000	18200000	ENSG00000148483	440Kb	0.011	0.00012	5.8	13
chr10	27480000	27500000	ENSG00000120539	340Kb	0.049	0.00034	3.3	9.3		chr10	18200000	18220000	ENSG00000148483	460Kb	3.5e-10	1.4e-12	5.5	19
chr10	26720000	26740000	ENSG00000136758	-420Kb	0.033	0.00016	4.2	11		chr10	18220000	18240000	ENSG00000148483	480Kb	0	0	5.2	24
chr10	26840000	26860000	ENSG00000136758	-300Kb	0.013	5.2e-05	5.6	12		chr10	18240000	18260000	ENSG00000148483	500Kb	0.00016	1.1e-06	5	14
chr10	26900000	26920000	ENSG00000136758	-240Kb	0.0099	2.9e-05	6.8	14		chr10	18260000	18280000	ENSG00000148483	520Kb	0.00087	7.6e-06	4.7	13
chr10	27100000	27120000	ENSG00000136758	-40Kb	0.049	0.00029	31	37		chr10	18300000	18320000	ENSG00000148483	560Kb	0.00047	3.7e-06	4.3	13
chr10	27120000	27140000	ENSG00000136758	-20Kb	1.2e-09	1.2e-12	57	69		chr10	17600000	17620000	ENSG00000260314	-200Kb	0.032	0.00024	13	20
chr10	27220000	27240000	ENSG00000136758	80Kb	0.0008	1.6e-06	17	26		chr10	17820000	17840000	ENSG00000260314	20Kb	0	0	68	110
chr10	27480000	27500000	ENSG00000136758	340Kb	0.049	0.00034	3.3	9.3		chr10	18140000	18160000	ENSG00000260314	340Kb	0.017	0.0001	7.9	15
chr10	27080000	27100000	ENSG00000107897	-160Kb	9.6e-05	2.8e-07	9.6	18		chr10	18160000	18180000	ENSG00000260314	360Kb	0.00042	1.6e-06	7.3	17
chr10	27220000	27240000	ENSG00000107897	-20Kb	0	0	57	91		chr10	18200000	18220000	ENSG00000260314	400Kb	0.00017	5e-07	6.5	16
chr10	27260000	27280000	ENSG00000107897	20Kb	0	0	57	75		chr10	18220000	18240000	ENSG00000260314	420Kb	0	0	6.1	26
chr10	23380000	23400000	ENSG00000182077	-4020Kb	0.045	0.0002	0.45	6.8		chr10	18240000	18260000	ENSG00000260314	440Kb	0.029	0.00019	5.8	13
chr10	25040000	25060000	ENSG00000182077	-2360Kb	0.045	0.0002	0.69	7		chr10	18280000	18300000	ENSG00000260314	480Kb	0.012	5.7e-05	5.2	13
chr10	27420000	27440000	ENSG00000182077	20Kb	0	0	40	150		chr10	18300000	18320000	ENSG00000260314	500Kb	0.042	0.00036	5	12
chr10	29000000	29020000	ENSG00000182077	1600Kb	0.045	0.00022	1.2	7.5		chr10	17920000	17940000	ENSG00000148482	-20Kb	3.2e-10	3.1e-13	68	82
chr10	37260000	37280000	ENSG00000182077	9860Kb	0.0063	1.2e-05	0	7.5		chr10	18200000	18220000	ENSG00000148482	260Kb	2.9e-09	5.6e-12	11	24
chr10	27440000	27460000	ENSG00000099246	-60Kb	4.8e-07	1.4e-09	21	32		chr10	18220000	18240000	ENSG00000148482	280Kb	0.01	2.9e-05	9.9	18
chr10	27480000	27500000	ENSG00000099246	-20Kb	0	0	40	87		chr10	17560000	17580000	ENSG00000165995	-580Kb	0.031	0.00015	4	11
chr10	27520000	27540000	ENSG00000099246	20Kb	0	0	40	80		chr10	17580000	17600000	ENSG00000165995	-560Kb	0.00053	1.5e-06	4.1	13
chr10	28160000	28180000	ENSG00000099246	660Kb	0.027	0.00011	5.5	12		chr10	17800000	17820000	ENSG00000165995	-340Kb	0.027	0.00011	7.9	15
chr10	26900000	26920000	ENSG00000150051	-840Kb	0.019	0.00019	1.6	8		chr10	17840000	17860000	ENSG00000165995	-300Kb	3.1e-06	6.1e-09	9.4	21
chr10	26920000	26940000	ENSG00000150051	-820Kb	0.034	0.00042	1.6	7.7		chr10	18120000	18140000	ENSG00000165995	-20Kb	0	0	68	110
chr10	27440000	27460000	ENSG00000150051	-300Kb	5.5e-09	2.2e-11	8.6	20		chr10	18340000	18360000	ENSG00000241058	-300Kb	0.00023	4.4e-07	7.2	17
chr10	27640000	27660000	ENSG00000150051	-100Kb	0.0015	1.3e-05	16	24		chr10	18560000	18580000	ENSG00000241058	-80Kb	0.022	9e-05	22	30
chr10	27720000	27740000	ENSG00000150051	-20Kb	1.1e-05	6.3e-08	40	49		chr10	18600000	18620000	ENSG00000241058	-40Kb	3.1e-06	3e-09	40	51
chr10	27760000	27780000	ENSG00000150051	20Kb	0	0	40	61		chr10	19660000	19680000	ENSG00000241058	1020Kb	0.022	0.00013	3	10
chr10	28040000	28060000	ENSG00000150051	300Kb	1.1e-05	6.2e-08	8.6	18		chr10	19700000	19720000	ENSG00000241058	1060Kb	0.022	0.00011	2.9	10
chr10	28160000	28180000	ENSG00000150051	420Kb	1.2e-11	3.6e-14	7.1	20		chr10	20820000	20840000	ENSG00000241058	2180Kb	0.0011	3.3e-06	1.2	10
chr10	28180000	28200000	ENSG00000150051	440Kb	0	0	6.9	22		chr10	18340000	18360000	ENSG00000165997	-300Kb	0.00023	4.4e-07	7.2	17
chr10	28200000	28220000	ENSG00000150051	460Kb	0.019	0.00021	6.7	13		chr10	18560000	18580000	ENSG00000165997	-80Kb	0.022	9e-05	22	30
chr10	28220000	28240000	ENSG00000150051	480Kb	0.00017	1.2e-06	6.6	15		chr10	18600000	18620000	ENSG00000165997	-40Kb	3.1e-06	3e-09	40	51
chr10	28240000	28260000	ENSG00000150051	500Kb	0.00084	6.6e-06	6.4	14		chr10	19660000	19680000	ENSG00000165997	1020Kb	0.022	0.00013	3	10
chr10	28460000	28480000	ENSG00000150051	720Kb	0.034	0.00044	2.3	8.3		chr10	19700000	19720000	ENSG00000165997	1060Kb	0.022	0.00011	2.9	10
chr10	27560000	27580000	ENSG00000169126	-420Kb	0.0031	1.2e-05	7.1	15		chr10	20820000	20840000	ENSG00000165997	2180Kb	0.0011	3.3e-06	1.2	10
chr10	27800000	27820000	ENSG00000169126	-180Kb	1.9e-05	5.4e-08	11	21		chr10	18760000	18780000	ENSG00000204740	-280Kb	0.0025	1.2e-05	7.6	16
chr10	27960000	27980000	ENSG00000169126	-20Kb	0	0	40	85		chr10	18960000	18980000	ENSG00000204740	-80Kb	2.1e-08	6e-11	22	35
chr10	28000000	28020000	ENSG00000169126	20Kb	0	0	40	76		chr10	19020000	19040000	ENSG00000204740	-20Kb	7.8e-10	1.5e-12	71	85
chr10	27420000	27440000	ENSG00000150054	-900Kb	1.5e-06	7.2e-09	4.6	15		chr10	19060000	19080000	ENSG00000204740	20Kb	7.8e-10	8.5e-13	71	85
chr10	27540000	27560000	ENSG00000150054	-780Kb	0.0033	2.2e-05	5	12		chr10	19120000	19140000	ENSG00000204740	80Kb	0.0045	2.6e-05	22	30
chr10	27620000	27640000	ENSG00000150054	-700Kb	0.019	0.00018	5.3	12		chr10	19260000	19280000	ENSG00000204740	220Kb	0.00021	8.1e-07	9.4	19
chr10	28160000	28180000	ENSG00000150054	-160Kb	0.0059	5.2e-05	12	19		chr10	19280000	19300000	ENSG00000204740	240Kb	0.027	0.00018	8.7	16
chr10	28260000	28280000	ENSG00000150054	-60Kb	0.0034	2.6e-05	21	29		chr10	18360000	18380000	ENSG00000120594	-1440Kb	0.0033	4.9e-05	2.3	10
chr10	28280000	28300000	ENSG00000150054	-40Kb	7.2e-08	2.1e-10	27	38		chr10	18680000	18700000	ENSG00000120594	-1120Kb	0.0031	4.3e-05	2.8	11
chr10	28300000	28320000	ENSG00000150054	-20Kb	0	0	40	110		chr10	19180000	19200000	ENSG00000120594	-620Kb	0.049	0.0012	4.5	11
chr10	28340000	28360000	ENSG00000150054	20Kb	0	0	40	82		chr10	19360000	19380000	ENSG00000120594	-440Kb	0.0087	0.00015	5.9	13
chr10	28360000	28380000	ENSG00000150054	40Kb	2.5e-07	9.8e-10	27	38		chr10	19400000	19420000	ENSG00000120594	-400Kb	0.0011	1.3e-05	6.4	15
chr10	28440000	28460000	ENSG00000150054	120Kb	0.0031	1.8e-05	9.6	17		chr10	19420000	19440000	ENSG00000120594	-380Kb	0.00012	4.8e-07	6.7	17
chr10	27520000	27540000	ENSG00000095787	-1000Kb	0.0081	7.8e-06	1.8	9.6		chr10	19480000	19500000	ENSG00000120594	-320Kb	0.001	1e-05	7.6	16
chr10	28780000	28800000	ENSG00000095739	120Kb	0.002	2.1e-05	14	22		chr10	19620000	19640000	ENSG00000120594	-180Kb	0.00014	6.9e-07	12	22
chr10	28880000	28900000	ENSG00000095739	220Kb	2.8e-06	1.4e-08	11	21		chr10	19640000	19660000	ENSG00000120594	-160Kb	0.00049	3.9e-06	13	22
chr10	28900000	28920000	ENSG00000095739	240Kb	0.00057	5e-06	10	18		chr10	19680000	19700000	ENSG00000120594	-120Kb	0.001	9.9e-06	16	24
chr10	28940000	28960000	ENSG00000095739	280Kb	0.0051	6.5e-05	9.6	17		chr10	19960000	19980000	ENSG00000120594	160Kb	0.003	3.9e-05	13	21
chr10	28980000	29000000	ENSG00000095739	320Kb	0.00017	1.3e-06	9	18		chr10	20000000	20020000	ENSG00000120594	200Kb	0.019	0.0004	12	18
chr10	29060000	29080000	ENSG00000095739	400Kb	0.023	0.00037	8	14		chr10	20020000	20040000	ENSG00000120594	220Kb	0.0088	0.00016	11	18
chr10	29080000	29100000	ENSG00000095739	420Kb	0.012	0.00017	7.8	14		chr10	20120000	20140000	ENSG00000120594	320Kb	0.00041	2.8e-06	9.1	18
chr10	29100000	29120000	ENSG00000095739	440Kb	2.3e-05	1.3e-07	7.6	17		chr10	20180000	20200000	ENSG00000120594	380Kb	0.03	0.00066	8.4	15
chr10	29120000	29140000	ENSG00000095739	460Kb	0	0	7.5	30		chr10	20200000	20220000	ENSG00000120594	400Kb	0.0077	0.00012	8.2	16
chr10	29140000	29160000	ENSG00000095739	480Kb	0	0	7.3	28		chr10	20240000	20260000	ENSG00000120594	440Kb	0.016	0.00031	7.8	15
chr10	29180000	29200000	ENSG00000095739	520Kb	0.00012	8e-07	7	16		chr10	20260000	20280000	ENSG00000120594	460Kb	1.6e-07	4.9e-10	7.6	20
chr10	29240000	29260000	ENSG00000095739	580Kb	0.0018	1.8e-05	6.6	14		chr10	20280000	20300000	ENSG00000120594	480Kb	0.0011	1.3e-05	7.5	16
chr10	29260000	29280000	ENSG00000095739	600Kb	0.0039	4.6e-05	6.5	14		chr10	20580000	20600000	ENSG00000120594	780Kb	0.035	0.0008	5.8	12
chr10	29280000	29300000	ENSG00000095739	620Kb	4.9e-10	1.9e-12	6.4	19		chr10	20760000	20780000	ENSG00000120594	960Kb	2.1e-09	2.1e-12	2.7	17
chr10	29300000	29320000	ENSG00000095739	640Kb	0	0	6.3	27		chr10	20780000	20800000	ENSG00000120594	980Kb	0.00041	2.5e-06	2.7	12
chr10	29360000	29380000	ENSG00000095739	700Kb	0.028	0.00047	6	12		chr10	20800000	20820000	ENSG00000120594	1000Kb	2.2e-09	4.5e-12	2.7	16
chr10	29380000	29400000	ENSG00000095739	720Kb	0.02	0.00029	5.9	12		chr10	20840000	20860000	ENSG00000120594	1040Kb	0.018	0.00037	2.6	9.5
chr10	28380000	28400000	ENSG00000120563	-900Kb	0.003	2.9e-05	1.9	9.2		chr10	20860000	20880000	ENSG00000078114	-420Kb	0.03	0.00043	7.1	14
chr10	28400000	28420000	ENSG00000120563	-880Kb	0.0042	4.5e-05	1.9	9		chr10	21300000	21320000	ENSG00000078114	20Kb	0	0	67	87
chr10	28600000	28620000	ENSG00000120563	-680Kb	0.008	9.4e-05	6.1	13		chr10	21320000	21340000	ENSG00000078114	40Kb	0	0	40	65
chr10	28620000	28640000	ENSG00000120563	-660Kb	0.0018	1.6e-05	6.2	14		chr10	21340000	21360000	ENSG00000078114	60Kb	0.0057	6.8e-05	30	38
chr10	28640000	28660000	ENSG00000120563	-640Kb	3.8e-14	1.1e-16	6.3	21		chr10	21360000	21380000	ENSG00000078114	80Kb	0	0	24	46
chr10	28660000	28680000	ENSG00000120563	-620Kb	3.6e-10	1.7e-12	6.4	19		chr10	21400000	21420000	ENSG00000078114	120Kb	0	0	18	37
chr10	28680000	28700000	ENSG00000120563	-600Kb	0.0018	1.5e-05	6.5	14		chr10	21420000	21440000	ENSG00000078114	140Kb	0	0	16	33
chr10	28740000	28760000	ENSG00000120563	-540Kb	0.009	0.00011	6.9	14		chr10	21460000	21480000	ENSG00000078114	180Kb	2.7e-07	2.4e-09	13	25
chr10	28980000	29000000	ENSG00000120563	-300Kb	0.00032	2.2e-06	9.3	18		chr10	21480000	21500000	ENSG00000078114	200Kb	0	0	12	40
chr10	29120000	29140000	ENSG00000120563	-160Kb	0	0	13	28		chr10	21500000	21520000	ENSG00000078114	220Kb	2.3e-09	1.5e-11	11	25
chr10	29140000	29160000	ENSG00000120563	-140Kb	3.5e-06	2e-08	12	22		chr10	21520000	21540000	ENSG00000078114	240Kb	3.5e-09	2.8e-11	11	24
chr10	29180000	29200000	ENSG00000120563	-100Kb	3.9e-11	1.5e-13	17	30		chr10	21700000	21720000	ENSG00000078114	420Kb	0.0057	7.3e-05	7.1	15
chr10	29260000	29280000	ENSG00000120563	-20Kb	0	0	69	92		chr10	21720000	21740000	ENSG00000078114	440Kb	6.9e-05	7.4e-07	6.8	17
chr10	29720000	29740000	ENSG00000120563	440Kb	0.034	0.00047	4.5	11		chr10	21940000	21960000	ENSG00000078114	660Kb	0.015	0.00021	5.1	12
chr10	29500000	29520000	ENSG00000197321	-220Kb	0.018	8.7e-05	10	17		chr10	21960000	21980000	ENSG00000078114	680Kb	7.4e-06	7.2e-08	4.9	16
chr10	29580000	29600000	ENSG00000197321	-140Kb	2e-05	7e-08	15	24		chr10	20860000	20880000	ENSG00000078403	-660Kb	0.026	0.00023	5.1	12
chr10	29620000	29640000	ENSG00000197321	-100Kb	2e-05	7.8e-08	20	29		chr10	20880000	20900000	ENSG00000078403	-640Kb	0.029	0.00028	5.2	12
chr10	29640000	29660000	ENSG00000197321	-80Kb	0.023	0.00014	24	30		chr10	21280000	21300000	ENSG00000078403	-240Kb	4.5e-09	1.7e-11	11	24
chr10	29860000	29880000	ENSG00000197321	140Kb	1.5e-07	2.9e-10	15	26		chr10	21500000	21520000	ENSG00000078403	-20Kb	0	0	67	88
chr10	29980000	30000000	ENSG00000197321	260Kb	7.3e-08	7.1e-11	8.7	21		chr10	21580000	21600000	ENSG00000078403	60Kb	2.9e-08	1.4e-10	30	42
chr10	30400000	30420000	ENSG00000107968	-20Kb	0	0	76	120		chr10	21640000	21660000	ENSG00000078403	120Kb	4.2e-07	2.9e-09	18	30
chr10	32060000	32080000	ENSG00000170759	20Kb	0.039	3.7e-05	64	96		chr10	21660000	21680000	ENSG00000078403	140Kb	3.1e-08	1.8e-10	16	28
chr10	32420000	32440000	ENSG00000216937	-20Kb	0.00018	3.4e-07	47	88		chr10	21680000	21700000	ENSG00000078403	160Kb	7.4e-07	5.8e-09	14	26
chr10	32460000	32480000	ENSG00000216937	20Kb	8.6e-06	8.2e-09	47	94		chr10	21720000	21740000	ENSG00000078403	200Kb	0	0	12	35
chr10	37100000	37120000	ENSG00000148513	-20Kb	2.4e-10	2.3e-13	39	99		chr10	21920000	21940000	ENSG00000078403	400Kb	0.046	0.00049	7.3	14
chr10	37140000	37160000	ENSG00000148513	20Kb	4.2e-06	8e-09	39	86		chr10	21940000	21960000	ENSG00000078403	420Kb	1e-12	3e-15	7.1	23
chr10	37820000	37840000	ENSG00000198105	-20Kb	1.4e-11	1.3e-14	39	100		chr10	20860000	20880000	ENSG00000180592	-660Kb	0.026	0.00023	5.1	12
chr10	37860000	37880000	ENSG00000198105	20Kb	4.6e-09	8.7e-12	39	95		chr10	20880000	20900000	ENSG00000180592	-640Kb	0.029	0.00028	5.2	12
chr10	37940000	37960000	ENSG00000175395	-20Kb	0.00029	5.5e-07	39	80		chr10	21280000	21300000	ENSG00000180592	-240Kb	4.5e-09	1.7e-11	11	24
chr10	37980000	38000000	ENSG00000175395	20Kb	1e-06	9.5e-10	39	89		chr10	21500000	21520000	ENSG00000180592	-20Kb	0	0	67	88
chr10	37980000	38000000	ENSG00000189180	-20Kb	0.0035	6.6e-06	39	75		chr10	21580000	21600000	ENSG00000180592	60Kb	2.9e-08	1.4e-10	30	42
chr10	38020000	38040000	ENSG00000189180	20Kb	0.00073	7e-07	39	79		chr10	21640000	21660000	ENSG00000180592	120Kb	4.2e-07	2.9e-09	18	30
chr10	38100000	38120000	ENSG00000075407	20Kb	0.015	1.5e-05	39	74		chr10	21660000	21680000	ENSG00000180592	140Kb	3.1e-08	1.8e-10	16	28
chr10	38100000	38120000	ENSG00000283930	20Kb	0.015	1.5e-05	39	74		chr10	21680000	21700000	ENSG00000180592	160Kb	7.4e-07	5.8e-09	14	26
chr10	43580000	43600000	ENSG00000198298	-20Kb	3.5e-13	3.3e-16	26	93		chr10	21720000	21740000	ENSG00000180592	200Kb	0	0	12	35
chr10	44920000	44940000	ENSG00000107551	-20Kb	3.5e-05	6.7e-08	28	72		chr10	21920000	21940000	ENSG00000180592	400Kb	0.046	0.00049	7.3	14
chr10	44960000	44980000	ENSG00000107551	20Kb	1.2e-11	1.1e-14	13	76		chr10	21940000	21960000	ENSG00000180592	420Kb	1e-12	3e-15	7.1	23
chr10	44940000	44960000	ENSG00000165507	-20Kb	6e-12	1.1e-14	13	76		chr10	20980000	21000000	ENSG00000136770	-1020Kb	0.036	0.0012	3.7	9.5
chr10	44980000	45000000	ENSG00000165507	20Kb	0	0	13	90		chr10	22020000	22040000	ENSG00000136770	20Kb	0	0	40	65
chr10	44980000	45000000	ENSG00000165512	-20Kb	5e-05	9.5e-08	13	56		chr10	22140000	22160000	ENSG00000136770	140Kb	0.044	0.0015	11	17
chr10	45020000	45040000	ENSG00000165512	20Kb	0	0	13	89		chr10	22180000	22200000	ENSG00000136770	180Kb	2.9e-07	3.2e-09	9.3	20
chr10	45560000	45580000	ENSG00000165406	-20Kb	0	0	13	87		chr10	22200000	22220000	ENSG00000136770	200Kb	0	0	8.7	25
chr10	45600000	45620000	ENSG00000165406	20Kb	0	0	13	87		chr10	22220000	22240000	ENSG00000136770	220Kb	9.9e-13	8.9e-15	8.2	23
chr10	45640000	45660000	ENSG00000172671	-20Kb	1.7e-08	1.7e-11	13	68		chr10	22240000	22260000	ENSG00000136770	240Kb	5.4e-13	4.3e-15	7.7	23
chr10	45700000	45720000	ENSG00000172661	-20Kb	0.00026	2.5e-07	13	55		chr10	22260000	22280000	ENSG00000136770	260Kb	0.0012	2.8e-05	7.3	15
chr10	45820000	45840000	ENSG00000188234	-20Kb	0	0	0	74		chr10	22280000	22300000	ENSG00000136770	280Kb	0	0	7	23
chr10	45860000	45880000	ENSG00000188234	20Kb	0	0	16	150		chr10	22300000	22320000	ENSG00000136770	300Kb	1.2e-09	1.2e-11	6.7	19
chr10	46040000	46060000	ENSG00000266412	20Kb	3.1e-05	2.9e-08	72	120		chr10	22320000	22340000	ENSG00000136770	320Kb	0.0083	0.00025	6.4	13
chr10	46020000	46040000	ENSG00000263639	-20Kb	3.1e-05	2.9e-08	72	120		chr10	22340000	22360000	ENSG00000136770	340Kb	0	0	6.1	22
chr10	46260000	46280000	ENSG00000274209	-20Kb	2.3e-07	2.2e-10	72	120		chr10	22380000	22400000	ENSG00000136770	380Kb	0.0062	0.00018	5.7	13
chr10	46340000	46360000	ENSG00000264230	-20Kb	0	0	0	97		chr10	22400000	22420000	ENSG00000136770	400Kb	0.0025	6.6e-05	5.5	13
chr10	46480000	46500000	ENSG00000204174	20Kb	4e-06	3.8e-09	58	110		chr10	22420000	22440000	ENSG00000136770	420Kb	6e-07	7.9e-09	5.3	16
chr10	47400000	47420000	ENSG00000265763	20Kb	0.0011	1e-06	73	110		chr10	22440000	22460000	ENSG00000136770	440Kb	8.4e-06	1.3e-07	5.2	15
chr10	47500000	47520000	ENSG00000265190	20Kb	0	0	26	140		chr10	22460000	22480000	ENSG00000136770	460Kb	0.044	0.0015	5	11
chr10	47500000	47520000	ENSG00000189090	20Kb	0	0	26	140		chr10	22480000	22500000	ENSG00000136770	480Kb	1.3e-05	2.3e-07	4.9	15
chr10	47540000	47560000	ENSG00000204172	20Kb	0.0016	1.5e-06	0	39		chr10	22520000	22540000	ENSG00000136770	520Kb	0.00019	4e-06	4.6	13
chr10	48240000	48260000	ENSG00000170324	-20Kb	1.6e-06	3e-09	35	83		chr10	22540000	22560000	ENSG00000136770	540Kb	0.00021	4.6e-06	4.5	13
chr10	48280000	48300000	ENSG00000170324	20Kb	3.9e-11	3.8e-14	35	97		chr10	22560000	22580000	ENSG00000136770	560Kb	0.027	0.00087	4.4	10
chr10	48280000	48300000	ENSG00000107643	-20Kb	1.9e-08	1.8e-11	35	90		chr10	22600000	22620000	ENSG00000136770	600Kb	0.0022	5.6e-05	4.2	12
chr10	49640000	49660000	ENSG00000178645	-20Kb	0.038	3.6e-05	70	100		chr10	22680000	22700000	ENSG00000136770	680Kb	0.0059	0.00017	3.9	11
chr10	49920000	49940000	ENSG00000204152	-20Kb	1.5e-11	1.5e-14	0	52		chr10	22700000	22720000	ENSG00000136770	700Kb	1.5e-05	2.8e-07	3.8	13
chr10	49960000	49980000	ENSG00000204152	20Kb	2.1e-07	3.9e-10	0	42		chr10	22760000	22780000	ENSG00000136770	760Kb	0.00024	5.4e-06	3.6	12
chr10	49920000	49940000	ENSG00000178440	-20Kb	1.5e-11	1.5e-14	0	52		chr10	22780000	22800000	ENSG00000136770	780Kb	0.018	0.00055	3.6	9.9
chr10	49960000	49980000	ENSG00000178440	20Kb	2.1e-07	3.9e-10	0	42		chr10	22800000	22820000	ENSG00000136770	800Kb	3.8e-06	5.4e-08	3.5	14
chr10	49940000	49960000	ENSG00000227345	-20Kb	2.1e-07	3.9e-10	0	42		chr10	22900000	22920000	ENSG00000136770	900Kb	1.3e-05	2.2e-07	3.2	13
chr10	49980000	50000000	ENSG00000227345	20Kb	0	0	0	110		chr10	22920000	22940000	ENSG00000136770	920Kb	0.0059	0.00016	3.2	10
chr10	49960000	49980000	ENSG00000204149	-20Kb	0	0	0	110		chr10	22940000	22960000	ENSG00000136770	940Kb	2.9e-07	3.5e-09	3.1	14
chr10	50040000	50060000	ENSG00000099290	-20Kb	0.0003	5.8e-07	0	25		chr10	22960000	22980000	ENSG00000136770	960Kb	1.4e-05	2.6e-07	3.1	13
chr10	50080000	50100000	ENSG00000099290	20Kb	3.7e-05	3.5e-08	0	28		chr10	22980000	23000000	ENSG00000136770	980Kb	0	0	3.1	28
chr10	50400000	50420000	ENSG00000198964	-220Kb	0.041	0.00012	7.4	26		chr10	23000000	23020000	ENSG00000136770	1000Kb	3.2e-13	2.2e-15	3	18
chr10	50600000	50620000	ENSG00000198964	-20Kb	0.0006	1.2e-06	50	74		chr10	23060000	23080000	ENSG00000136770	1060Kb	3.7e-14	2.2e-16	2.9	18
chr10	50640000	50660000	ENSG00000198964	20Kb	4.3e-05	4.2e-08	50	77		chr10	23080000	23100000	ENSG00000136770	1080Kb	0.00016	3.1e-06	2.9	12
chr10	50860000	50880000	ENSG00000148584	-20Kb	1.5e-05	1.4e-08	65	93		chr10	22000000	22020000	ENSG00000223601	-200Kb	0	0	8.7	25
chr10	50900000	50920000	ENSG00000148584	20Kb	0.0034	6.5e-06	65	87		chr10	22020000	22040000	ENSG00000223601	-180Kb	2.9e-09	1.1e-11	11	24
chr10	51700000	51720000	ENSG00000185532	720Kb	4.9e-05	4.8e-08	5.8	18		chr10	22180000	22200000	ENSG00000223601	-20Kb	9.2e-13	2.7e-15	65	80
chr10	51960000	51980000	ENSG00000185532	980Kb	0.00067	1.3e-06	5.4	16		chr10	22220000	22240000	ENSG00000223601	20Kb	9.2e-13	2.7e-15	65	80
chr10	51600000	51620000	ENSG00000177613	-80Kb	0.009	1.7e-05	18	27		chr10	21480000	21500000	ENSG00000148444	-820Kb	0.0053	3.1e-05	3.4	11
chr10	51660000	51680000	ENSG00000177613	-20Kb	0.00016	1.5e-07	65	76		chr10	21500000	21520000	ENSG00000148444	-800Kb	0.0089	6.9e-05	3.5	11
chr10	51000000	51020000	ENSG00000107984	-1300Kb	0.042	0.00021	2.2	8.9		chr10	21960000	21980000	ENSG00000148444	-340Kb	0.023	0.00021	6.1	13
chr10	52480000	52500000	ENSG00000107984	180Kb	0	0	11	28		chr10	21980000	22000000	ENSG00000148444	-320Kb	0.0053	2.8e-05	6.4	14
chr10	52500000	52520000	ENSG00000107984	200Kb	0.00061	1.8e-06	10	19		chr10	22000000	22020000	ENSG00000148444	-300Kb	5.6e-09	1.1e-11	6.7	19
chr10	52580000	52600000	ENSG00000107984	280Kb	0.00021	4e-07	9.1	18		chr10	22100000	22120000	ENSG00000148444	-200Kb	0.0077	5.3e-05	11	18
chr10	52720000	52740000	ENSG00000107984	420Kb	0.009	3.5e-05	7.6	15		chr10	22320000	22340000	ENSG00000148444	20Kb	0	0	65	94
chr10	52720000	52740000	ENSG00000165471	-40Kb	0.019	3.7e-05	32	40		chr10	22600000	22620000	ENSG00000148444	300Kb	0.0026	1e-05	9.6	18
chr10	52740000	52760000	ENSG00000165471	-20Kb	0	0	64	100		chr10	22980000	23000000	ENSG00000148444	680Kb	0.001	3.1e-06	7.4	16
chr10	53560000	53580000	ENSG00000150275	-2060Kb	0.026	0.0001	2.1	8.8		chr10	21480000	21500000	ENSG00000269897	-820Kb	0.0053	3.1e-05	3.4	11
chr10	55060000	55080000	ENSG00000150275	-560Kb	2e-08	3.3e-11	4.6	16		chr10	21500000	21520000	ENSG00000269897	-800Kb	0.0089	6.9e-05	3.5	11
chr10	55100000	55120000	ENSG00000150275	-520Kb	2e-08	3.8e-11	4.7	16		chr10	21960000	21980000	ENSG00000269897	-340Kb	0.023	0.00021	6.1	13
chr10	55120000	55140000	ENSG00000150275	-500Kb	0.026	0.0001	4.8	11		chr10	21980000	22000000	ENSG00000269897	-320Kb	0.0053	2.8e-05	6.4	14
chr10	56300000	56320000	ENSG00000122952	-60Kb	0.0094	1.8e-05	16	23		chr10	22000000	22020000	ENSG00000269897	-300Kb	5.6e-09	1.1e-11	6.7	19
chr10	56340000	56360000	ENSG00000122952	-20Kb	0	0	30	48		chr10	22100000	22120000	ENSG00000269897	-200Kb	0.0077	5.3e-05	11	18
chr10	58240000	58260000	ENSG00000151151	-20Kb	0	0	47	64		chr10	22320000	22340000	ENSG00000269897	20Kb	0	0	65	94
chr10	58280000	58300000	ENSG00000151151	20Kb	0	0	47	73		chr10	22600000	22620000	ENSG00000269897	300Kb	0.0026	1e-05	9.6	18
chr10	58500000	58520000	ENSG00000151151	240Kb	0.027	7.7e-05	5.2	12		chr10	22980000	23000000	ENSG00000269897	680Kb	0.001	3.1e-06	7.4	16
chr10	58240000	58260000	ENSG00000122873	-20Kb	0	0	47	64		chr10	21980000	22000000	ENSG00000168283	-340Kb	6.6e-10	2.6e-12	6.1	19
chr10	58280000	58300000	ENSG00000122873	20Kb	0	0	47	73		chr10	22000000	22020000	ENSG00000168283	-320Kb	0.019	0.00024	6.4	13
chr10	58500000	58520000	ENSG00000122873	240Kb	0.027	7.7e-05	5.2	12		chr10	22020000	22040000	ENSG00000168283	-300Kb	0.00063	5.5e-06	9.6	18
chr10	58160000	58180000	ENSG00000072401	-160Kb	3.8e-07	1.1e-09	7.2	17		chr10	22240000	22260000	ENSG00000168283	-80Kb	6.2e-11	1.2e-13	21	35
chr10	58300000	58320000	ENSG00000072401	-20Kb	0	0	45	66		chr10	22300000	22320000	ENSG00000168283	-20Kb	0	0	65	94
chr10	58340000	58360000	ENSG00000072401	20Kb	0	0	45	59		chr10	22420000	22440000	ENSG00000168283	100Kb	1.6e-06	8e-09	18	29
chr10	58360000	58380000	ENSG00000072401	40Kb	0.00024	9.4e-07	29	37		chr10	22480000	22500000	ENSG00000168283	160Kb	0.00023	1.6e-06	12	21
chr10	58200000	58220000	ENSG00000108064	-180Kb	1.3e-05	5.1e-08	6.6	15		chr10	22540000	22560000	ENSG00000168283	220Kb	0.017	0.0002	11	17
chr10	58300000	58320000	ENSG00000108064	-80Kb	1.4e-10	2.7e-13	18	30		chr10	22560000	22580000	ENSG00000168283	240Kb	0.00049	3.8e-06	10	19
chr10	58360000	58380000	ENSG00000108064	-20Kb	0	0	45	59		chr10	22600000	22620000	ENSG00000168283	280Kb	1.5e-05	8.7e-08	9.8	20
chr10	58400000	58420000	ENSG00000108064	20Kb	1.3e-05	4.9e-08	45	54		chr10	22800000	22820000	ENSG00000168283	480Kb	0.031	0.00042	8.3	15
chr10	58260000	58280000	ENSG00000122870	-240Kb	0.011	6.3e-05	5.2	12		chr10	22920000	22940000	ENSG00000168283	600Kb	0.014	0.00015	7.7	15
chr10	58420000	58440000	ENSG00000122870	-80Kb	4.4e-07	1.3e-09	18	28		chr10	22980000	23000000	ENSG00000168283	660Kb	1.2e-10	3.6e-13	7.4	21
chr10	58480000	58500000	ENSG00000122870	-20Kb	0	0	45	78		chr10	23000000	23020000	ENSG00000168283	680Kb	0.001	1e-05	7.4	16
chr10	58520000	58540000	ENSG00000122870	20Kb	4.2e-11	8.2e-14	45	57		chr10	21980000	22000000	ENSG00000077327	-360Kb	0	0	5.9	22
chr10	58560000	58580000	ENSG00000122870	60Kb	0.00023	9.2e-07	22	30		chr10	22000000	22020000	ENSG00000077327	-340Kb	0	0	6.1	22
chr10	58920000	58940000	ENSG00000122870	420Kb	0.013	8.8e-05	6.1	12		chr10	22020000	22040000	ENSG00000077327	-320Kb	0.00026	1.3e-06	9.4	18
chr10	58960000	58980000	ENSG00000122870	460Kb	0.0096	4.7e-05	5.7	12		chr10	22420000	22440000	ENSG00000077327	80Kb	3.4e-08	1.3e-10	21	33
chr10	58880000	58900000	ENSG00000165443	-280Kb	0.0016	6.1e-06	7.9	15		chr10	22600000	22620000	ENSG00000077327	260Kb	0.013	7.8e-05	10	17
chr10	58920000	58940000	ENSG00000165443	-240Kb	0.0027	1.3e-05	8.8	16		chr10	22980000	23000000	ENSG00000077327	640Kb	3.8e-14	1.1e-16	7.5	23
chr10	58940000	58960000	ENSG00000165443	-220Kb	0.029	0.00017	9.3	15		chr10	21960000	21980000	ENSG00000150867	-740Kb	0.0001	9.9e-07	3.7	13
chr10	58960000	58980000	ENSG00000165443	-200Kb	0	0	9.9	25		chr10	21980000	22000000	ENSG00000150867	-720Kb	5.9e-05	5.1e-07	3.7	13
chr10	59020000	59040000	ENSG00000165443	-140Kb	0.0016	5.4e-06	13	20		chr10	22000000	22020000	ENSG00000150867	-700Kb	3.2e-05	2.5e-07	3.8	13
chr10	59140000	59160000	ENSG00000165443	-20Kb	0	0	45	79		chr10	22540000	22560000	ENSG00000150867	-160Kb	0.00081	8.6e-06	12	20
chr10	59320000	59340000	ENSG00000148541	-40Kb	0.0079	2.3e-05	29	35		chr10	22560000	22580000	ENSG00000150867	-140Kb	4.1e-12	1.6e-14	14	28
chr10	59340000	59360000	ENSG00000148541	-20Kb	0	0	45	60		chr10	22580000	22600000	ENSG00000150867	-120Kb	7.4e-07	4.3e-09	15	26
chr10	59380000	59400000	ENSG00000148541	20Kb	0	0	45	71		chr10	22600000	22620000	ENSG00000150867	-100Kb	2.6e-12	5e-15	18	33
chr10	59740000	59760000	ENSG00000165449	20Kb	0.011	2.2e-05	54	61		chr10	22620000	22640000	ENSG00000150867	-80Kb	1.3e-05	9.1e-08	21	31
chr10	60460000	60480000	ENSG00000165449	740Kb	1.5e-05	1.5e-08	3.6	13		chr10	22640000	22660000	ENSG00000150867	-60Kb	0.0061	7.1e-05	27	34
chr10	58760000	58780000	ENSG00000227877	-980Kb	0.02	7.8e-05	2.9	9.2		chr10	22680000	22700000	ENSG00000150867	-20Kb	2.6e-12	4.3e-15	65	80
chr10	59720000	59740000	ENSG00000227877	-20Kb	0.0074	2.2e-05	54	61		chr10	22860000	22880000	ENSG00000150867	160Kb	4.2e-11	2e-13	12	26
chr10	59760000	59780000	ENSG00000227877	20Kb	0	0	54	80		chr10	22920000	22940000	ENSG00000150867	220Kb	0.04	0.00051	11	17
chr10	59780000	59800000	ENSG00000227877	40Kb	0.0033	6.3e-06	32	39		chr10	22980000	23000000	ENSG00000150867	280Kb	3.2e-12	9.3e-15	9.8	24
chr10	59880000	59900000	ENSG00000108091	-20Kb	0	0	54	78		chr10	22000000	22020000	ENSG00000165309	-920Kb	0.021	0.00014	3.2	10
chr10	59920000	59940000	ENSG00000108091	20Kb	0	0	54	85		chr10	22320000	22340000	ENSG00000165309	-600Kb	0.021	0.00014	7.7	15
chr10	60000000	60020000	ENSG00000108091	100Kb	7.6e-06	2.2e-08	16	25		chr10	22360000	22380000	ENSG00000165309	-560Kb	2.4e-06	6.9e-09	7.9	19
chr10	60260000	60280000	ENSG00000151150	-460Kb	0.011	6.2e-05	5.1	11		chr10	22540000	22560000	ENSG00000165309	-380Kb	0.039	0.00034	8.9	15
chr10	60440000	60460000	ENSG00000151150	-280Kb	1.4e-10	2.7e-13	7.4	19		chr10	22640000	22660000	ENSG00000165309	-280Kb	0.026	0.0002	9.8	17
chr10	60520000	60540000	ENSG00000151150	-200Kb	2.1e-05	1e-07	9.6	18		chr10	22660000	22680000	ENSG00000165309	-260Kb	3.7e-05	1.5e-07	10	20
chr10	60660000	60680000	ENSG00000151150	-60Kb	2.6e-07	1e-09	24	33		chr10	22720000	22740000	ENSG00000165309	-200Kb	0.0042	2.1e-05	11	19
chr10	60700000	60720000	ENSG00000151150	-20Kb	0	0	54	84		chr10	22900000	22920000	ENSG00000165309	-20Kb	0	0	65	83
chr10	60780000	60800000	ENSG00000151150	60Kb	1.1e-08	3.3e-11	16	26		chr10	22940000	22960000	ENSG00000165309	20Kb	0	0	65	88
chr10	60440000	60460000	ENSG00000170312	-320Kb	0.0098	5.8e-05	6.7	13		chr10	22000000	22020000	ENSG00000148450	-1080Kb	0.0014	2.7e-06	2.9	12
chr10	60500000	60520000	ENSG00000170312	-260Kb	0.0011	5.6e-06	7.9	15		chr10	23100000	23120000	ENSG00000148450	20Kb	9.4e-06	9.2e-09	65	76
chr10	60640000	60660000	ENSG00000170312	-120Kb	3.6e-07	1.1e-09	14	24		chr10	16080000	16100000	ENSG00000168267	-7100Kb	0.0054	2.1e-05	0	7.8
chr10	60740000	60760000	ENSG00000170312	-20Kb	0	0	54	71		chr10	22060000	22080000	ENSG00000168267	-1120Kb	0.011	5.6e-05	1.4	8.8
chr10	60780000	60800000	ENSG00000170312	20Kb	0	0	34	57		chr10	23160000	23180000	ENSG00000168267	-20Kb	2.1e-07	2.1e-10	68	80
chr10	61080000	61100000	ENSG00000170312	320Kb	0.0099	6.9e-05	4.9	11		chr10	23520000	23540000	ENSG00000168267	340Kb	2.1e-07	4.1e-10	8	20
chr10	61280000	61300000	ENSG00000170312	520Kb	0.00097	3.8e-06	3.5	11		chr10	23640000	23660000	ENSG00000168267	460Kb	0.00055	1.6e-06	6.9	16
chr10	61780000	61800000	ENSG00000170312	1020Kb	0.013	0.0001	2.2	8.1		chr10	24540000	24560000	ENSG00000168267	1360Kb	0.021	0.00013	2	9
chr10	60840000	60860000	ENSG00000072422	-160Kb	0.0013	3.8e-06	9.7	17		chr10	23360000	23380000	ENSG00000179133	20Kb	0	0	68	98
chr10	61020000	61040000	ENSG00000072422	20Kb	1.8e-05	1.7e-08	57	65		chr10	23380000	23400000	ENSG00000179133	40Kb	0.0065	4.4e-05	38	45
chr10	61300000	61320000	ENSG00000072422	300Kb	2.7e-05	5.3e-08	7.2	16		chr10	23400000	23420000	ENSG00000179133	60Kb	4.7e-07	1.6e-09	27	38
chr10	61280000	61300000	ENSG00000196932	-160Kb	0.00011	3.4e-07	9.7	18		chr10	23420000	23440000	ENSG00000179133	80Kb	3.5e-07	6.7e-10	21	32
chr10	61320000	61340000	ENSG00000196932	-120Kb	0.012	5.6e-05	12	19		chr10	23440000	23460000	ENSG00000179133	100Kb	4.7e-07	1.8e-09	17	28
chr10	61360000	61380000	ENSG00000196932	-80Kb	0.016	0.00011	17	23		chr10	23480000	23500000	ENSG00000179133	140Kb	0.0037	2.1e-05	13	21
chr10	61420000	61440000	ENSG00000196932	-20Kb	0	0	57	70		chr10	23520000	23540000	ENSG00000179133	180Kb	2.4e-05	1.2e-07	11	21
chr10	61460000	61480000	ENSG00000196932	20Kb	0	0	57	84		chr10	23320000	23340000	ENSG00000165312	-100Kb	4.9e-12	9.4e-15	17	32
chr10	61560000	61580000	ENSG00000196932	120Kb	0.0028	1.1e-05	12	19		chr10	23340000	23360000	ENSG00000165312	-80Kb	2.2e-07	6.5e-10	21	32
chr10	61820000	61840000	ENSG00000196932	380Kb	0.016	0.00011	6.4	12		chr10	23400000	23420000	ENSG00000165312	-20Kb	0	0	68	94
chr10	61380000	61400000	ENSG00000183346	-280Kb	0.016	3.1e-05	7.5	14		chr10	23160000	23180000	ENSG00000120549	-520Kb	0.011	5.4e-05	6.5	14
chr10	61680000	61700000	ENSG00000183346	20Kb	2.5e-05	2.4e-08	57	65		chr10	23240000	23260000	ENSG00000120549	-440Kb	0.022	0.00013	7	14
chr10	61580000	61600000	ENSG00000150347	-320Kb	0.044	0.00026	7	13		chr10	23280000	23300000	ENSG00000120549	-400Kb	0	0	7.4	24
chr10	61800000	61820000	ENSG00000150347	-100Kb	0.00027	1e-06	14	22		chr10	23300000	23320000	ENSG00000120549	-380Kb	0.0015	4.4e-06	7.6	16
chr10	61880000	61900000	ENSG00000150347	-20Kb	2.3e-07	6.6e-10	57	66		chr10	23560000	23580000	ENSG00000120549	-120Kb	1.9e-05	3.7e-08	15	25
chr10	61920000	61940000	ENSG00000150347	20Kb	0	0	57	82		chr10	23620000	23640000	ENSG00000120549	-60Kb	0.0052	2e-05	27	34
chr10	62020000	62040000	ENSG00000150347	120Kb	4.5e-13	8.9e-16	12	25		chr10	24620000	24640000	ENSG00000107863	-100Kb	2.3e-05	2.4e-07	20	30
chr10	62280000	62300000	ENSG00000150347	380Kb	0.025	0.00012	4.3	10		chr10	24640000	24660000	ENSG00000107863	-80Kb	6.5e-08	4.4e-10	24	36
chr10	60800000	60820000	ENSG00000182010	-1460Kb	0.0033	1.6e-05	1.9	8.5		chr10	24840000	24860000	ENSG00000107863	120Kb	8.5e-08	6.6e-10	18	29
chr10	62020000	62040000	ENSG00000182010	-240Kb	0.0016	4.8e-06	5.7	13		chr10	24880000	24900000	ENSG00000107863	160Kb	3.8e-12	1.8e-14	14	28
chr10	62140000	62160000	ENSG00000182010	-120Kb	0.0029	1.2e-05	8.8	16		chr10	24920000	24940000	ENSG00000107863	200Kb	2.9e-14	1.1e-16	12	27
chr10	62240000	62260000	ENSG00000182010	-20Kb	0	0	27	66		chr10	24940000	24960000	ENSG00000107863	220Kb	4e-12	2.3e-14	11	25
chr10	62280000	62300000	ENSG00000182010	20Kb	0	0	65	78		chr10	24960000	24980000	ENSG00000107863	240Kb	2.9e-14	1.1e-16	10	26
chr10	61840000	61860000	ENSG00000138311	-520Kb	0.026	0.00013	3.5	9.4		chr10	24980000	25000000	ENSG00000107863	260Kb	0	0	9.6	36
chr10	62280000	62300000	ENSG00000138311	-80Kb	0.018	7.1e-05	18	24		chr10	25000000	25020000	ENSG00000107863	280Kb	0	0	9	25
chr10	62340000	62360000	ENSG00000138311	-20Kb	0	0	65	80		chr10	25020000	25040000	ENSG00000107863	300Kb	1.7e-06	1.4e-08	8.5	19
chr10	62420000	62440000	ENSG00000138311	60Kb	1.4e-11	2.8e-14	23	35		chr10	25040000	25060000	ENSG00000107863	320Kb	2e-06	2e-08	8.1	19
chr10	62500000	62520000	ENSG00000138311	140Kb	8.1e-05	2.4e-07	11	20		chr10	25060000	25080000	ENSG00000107863	340Kb	6.7e-05	7.8e-07	7.7	17
chr10	62680000	62700000	ENSG00000285837	20Kb	0	0	65	83		chr10	24600000	24620000	ENSG00000099256	-340Kb	1.5e-09	8.8e-12	7.7	21
chr10	63100000	63120000	ENSG00000285837	440Kb	0.00043	8.3e-07	7.7	15		chr10	24620000	24640000	ENSG00000099256	-320Kb	5.1e-11	2e-13	8.1	22
chr10	63800000	63820000	ENSG00000285837	1140Kb	0.045	0.00013	2.7	8.6		chr10	24640000	24660000	ENSG00000099256	-300Kb	6.8e-05	6.6e-07	8.5	18
chr10	62580000	62600000	ENSG00000181915	-220Kb	0.0075	3e-05	9.8	16		chr10	24660000	24680000	ENSG00000099256	-280Kb	0	0	9	26
chr10	62600000	62620000	ENSG00000181915	-200Kb	0	0	10	24		chr10	24680000	24700000	ENSG00000099256	-260Kb	6.9e-08	5.3e-10	9.6	21
chr10	62620000	62640000	ENSG00000181915	-180Kb	2.4e-05	7.1e-08	11	19		chr10	24700000	24720000	ENSG00000099256	-240Kb	3.6e-10	1.7e-12	10	24
chr10	62780000	62800000	ENSG00000181915	-20Kb	0	0	65	92		chr10	24720000	24740000	ENSG00000099256	-220Kb	1e-11	3e-14	11	25
chr10	62580000	62600000	ENSG00000122877	-220Kb	0.0075	3e-05	9.8	16		chr10	24740000	24760000	ENSG00000099256	-200Kb	0	0	12	30
chr10	62600000	62620000	ENSG00000122877	-200Kb	0	0	10	24		chr10	24820000	24840000	ENSG00000099256	-120Kb	3.7e-05	3.2e-07	18	27
chr10	62620000	62640000	ENSG00000122877	-180Kb	2.4e-05	7.1e-08	11	19		chr10	24860000	24880000	ENSG00000099256	-80Kb	8.3e-05	8.8e-07	24	34
chr10	62780000	62800000	ENSG00000122877	-20Kb	0	0	65	92		chr10	24920000	24940000	ENSG00000099256	-20Kb	2.3e-08	1.6e-10	73	86
chr10	62240000	62260000	ENSG00000148572	-880Kb	6.1e-06	3e-08	2.5	11		chr10	24520000	24540000	ENSG00000185875	-480Kb	0.011	0.0001	3.4	11
chr10	62580000	62600000	ENSG00000148572	-540Kb	0.012	8.4e-05	7.2	13		chr10	24560000	24580000	ENSG00000185875	-440Kb	3.3e-05	2.2e-07	6.3	16
chr10	63140000	63160000	ENSG00000148572	20Kb	4.9e-07	9.7e-10	65	74		chr10	24580000	24600000	ENSG00000185875	-420Kb	5.8e-07	3.4e-09	6.5	18
chr10	63160000	63180000	ENSG00000148572	40Kb	1.1e-13	1.1e-16	8.7	22		chr10	24620000	24640000	ENSG00000185875	-380Kb	3e-11	5.9e-14	7.1	21
chr10	63500000	63520000	ENSG00000148572	380Kb	1.8e-06	5.5e-09	4.1	13		chr10	24640000	24660000	ENSG00000185875	-360Kb	2.3e-07	1.1e-09	7.4	19
chr10	63720000	63740000	ENSG00000148572	600Kb	3.7e-06	1.5e-08	3.5	12		chr10	24660000	24680000	ENSG00000185875	-340Kb	7.8e-11	2.3e-13	7.7	22
chr10	63820000	63840000	ENSG00000148572	700Kb	0.0005	2.9e-06	3.3	11		chr10	24700000	24720000	ENSG00000185875	-300Kb	3.3e-08	1.3e-10	8.5	21
chr10	63160000	63180000	ENSG00000165476	-360Kb	0.0068	3.4e-05	8.6	15		chr10	24720000	24740000	ENSG00000185875	-280Kb	1.1e-13	1.1e-16	9	25
chr10	63220000	63240000	ENSG00000165476	-300Kb	0	0	9.4	25		chr10	24800000	24820000	ENSG00000185875	-200Kb	0.00038	3.3e-06	12	20
chr10	63440000	63460000	ENSG00000165476	-80Kb	0.016	0.00011	16	22		chr10	25480000	25500000	ENSG00000185875	480Kb	0.0002	1.5e-06	5.9	15
chr10	63500000	63520000	ENSG00000165476	-20Kb	0	0	60	90		chr10	24580000	24600000	ENSG00000151023	-480Kb	0.0028	3.1e-05	5.9	14
chr10	63540000	63560000	ENSG00000165476	20Kb	0.00028	1.1e-06	60	68		chr10	24600000	24620000	ENSG00000151023	-460Kb	0.0028	2.7e-05	6.1	14
chr10	63580000	63600000	ENSG00000165476	60Kb	0.0068	3.9e-05	21	27		chr10	24620000	24640000	ENSG00000151023	-440Kb	2.5e-08	2.4e-11	6.3	19
chr10	63640000	63660000	ENSG00000165476	120Kb	0.00012	3.4e-07	15	23		chr10	24640000	24660000	ENSG00000151023	-420Kb	8.5e-06	3.3e-08	6.5	17
chr10	63160000	63180000	ENSG00000171988	-360Kb	0.0068	3.4e-05	8.6	15		chr10	24660000	24680000	ENSG00000151023	-400Kb	4e-06	1.2e-08	6.8	18
chr10	63220000	63240000	ENSG00000171988	-300Kb	0	0	9.4	25		chr10	24680000	24700000	ENSG00000151023	-380Kb	0.029	0.00045	7.1	14
chr10	63440000	63460000	ENSG00000171988	-80Kb	0.016	0.00011	16	22		chr10	24700000	24720000	ENSG00000151023	-360Kb	7.5e-07	1.5e-09	7.4	19
chr10	63500000	63520000	ENSG00000171988	-20Kb	0	0	60	90		chr10	24720000	24740000	ENSG00000151023	-340Kb	0.00013	8.8e-07	7.7	17
chr10	63540000	63560000	ENSG00000171988	20Kb	0.00028	1.1e-06	60	68		chr10	24900000	24920000	ENSG00000151023	-160Kb	0.015	0.0002	14	21
chr10	63580000	63600000	ENSG00000171988	60Kb	0.0068	3.9e-05	21	27		chr10	25020000	25040000	ENSG00000151023	-40Kb	5.7e-05	3.3e-07	42	52
chr10	63640000	63660000	ENSG00000171988	120Kb	0.00012	3.4e-07	15	23		chr10	25040000	25060000	ENSG00000151023	-20Kb	0.00088	6.9e-06	73	82
chr10	63880000	63900000	ENSG00000198739	-3040Kb	0.044	0.00093	1.2	6.7		chr10	25520000	25540000	ENSG00000151023	460Kb	2.1e-05	1e-07	6.1	16
chr10	64020000	64040000	ENSG00000198739	-2900Kb	3.2e-07	1.3e-09	1.2	12		chr10	25560000	25580000	ENSG00000151023	500Kb	0.015	0.00021	5.7	13
chr10	64040000	64060000	ENSG00000198739	-2880Kb	2.3e-11	7e-14	1.2	14		chr10	25640000	25660000	ENSG00000151023	580Kb	0.016	0.00024	5.1	12
chr10	64060000	64080000	ENSG00000198739	-2860Kb	0.0085	7.8e-05	1.2	7.9		chr10	25680000	25700000	ENSG00000151023	620Kb	0.0019	1.7e-05	4.8	13
chr10	64080000	64100000	ENSG00000198739	-2840Kb	0.0087	9.7e-05	1.2	7.8		chr10	26560000	26580000	ENSG00000151023	1500Kb	0.0058	6.8e-05	1.6	9
chr10	64700000	64720000	ENSG00000198739	-2220Kb	6.3e-05	3.2e-07	1.4	10		chr10	25140000	25160000	ENSG00000151025	-20Kb	0	0	73	110
chr10	64840000	64860000	ENSG00000198739	-2080Kb	0.021	0.00028	1.5	7.6		chr10	25520000	25540000	ENSG00000151025	360Kb	1.1e-06	3.1e-09	7.4	19
chr10	64860000	64880000	ENSG00000198739	-2060Kb	0.032	0.00059	1.5	7.2		chr10	25580000	25600000	ENSG00000151025	420Kb	0.023	0.00016	6.5	14
chr10	64900000	64920000	ENSG00000198739	-2020Kb	0.024	0.00039	1.5	7.4		chr10	25640000	25660000	ENSG00000151025	480Kb	8.5e-05	4.9e-07	5.9	15
chr10	65040000	65060000	ENSG00000198739	-1880Kb	0.00013	7.9e-07	1.6	10		chr10	25660000	25680000	ENSG00000151025	500Kb	1.9e-06	7.3e-09	5.7	17
chr10	65160000	65180000	ENSG00000198739	-1760Kb	0.02	0.00025	1.7	7.8		chr10	25680000	25700000	ENSG00000151025	520Kb	2.5e-06	1.2e-08	5.5	16
chr10	66260000	66280000	ENSG00000198739	-660Kb	0.0072	5.9e-05	4	11		chr10	25700000	25720000	ENSG00000151025	540Kb	2.4e-08	4.7e-11	5.3	18
chr10	66300000	66320000	ENSG00000198739	-620Kb	0.021	0.00033	4.1	10		chr10	24100000	24120000	ENSG00000095777	-1820Kb	0.0086	6.7e-05	1.7	9
chr10	66340000	66360000	ENSG00000198739	-580Kb	0.028	0.00049	4.3	10		chr10	25900000	25920000	ENSG00000095777	-20Kb	0	0	73	99
chr10	66620000	66640000	ENSG00000198739	-300Kb	0.0087	9.7e-05	6.7	13		chr10	25940000	25960000	ENSG00000095777	20Kb	0	0	73	91
chr10	66680000	66700000	ENSG00000198739	-240Kb	0.00026	1.9e-06	7.8	16		chr10	26060000	26080000	ENSG00000095777	140Kb	0.014	0.00012	13	20
chr10	66900000	66920000	ENSG00000198739	-20Kb	0	0	42	58		chr10	26100000	26120000	ENSG00000095777	180Kb	0.00014	5.5e-07	11	20
chr10	66940000	66960000	ENSG00000198739	20Kb	0	0	19	55		chr10	26400000	26420000	ENSG00000095777	480Kb	0.0012	5.9e-06	4.3	13
chr10	67260000	67280000	ENSG00000198739	340Kb	0.032	0.00062	4.9	11		chr10	26500000	26520000	ENSG00000095777	580Kb	0.0022	1.3e-05	3	11
chr10	67460000	67480000	ENSG00000198739	540Kb	0.021	0.0003	3.9	9.9		chr10	26520000	26540000	ENSG00000095777	600Kb	0.0086	6.2e-05	2.8	10
chr10	67500000	67520000	ENSG00000198739	580Kb	0.044	0.00091	3.8	9.2		chr10	26540000	26560000	ENSG00000095777	620Kb	2.1e-11	6.1e-14	2.7	17
chr10	63880000	63900000	ENSG00000289325	-3040Kb	0.044	0.00093	1.2	6.7		chr10	26560000	26580000	ENSG00000095777	640Kb	0.014	0.00013	2.5	9.5
chr10	64020000	64040000	ENSG00000289325	-2900Kb	3.2e-07	1.3e-09	1.2	12		chr10	25800000	25820000	ENSG00000136750	-400Kb	0.021	0.0001	5.9	13
chr10	64040000	64060000	ENSG00000289325	-2880Kb	2.3e-11	7e-14	1.2	14		chr10	25940000	25960000	ENSG00000136750	-260Kb	0.00011	4.4e-07	7.8	17
chr10	64060000	64080000	ENSG00000289325	-2860Kb	0.0085	7.8e-05	1.2	7.9		chr10	26180000	26200000	ENSG00000136750	-20Kb	0	0	73	98
chr10	64080000	64100000	ENSG00000289325	-2840Kb	0.0087	9.7e-05	1.2	7.8		chr10	26220000	26240000	ENSG00000136750	20Kb	0	0	73	92
chr10	64700000	64720000	ENSG00000289325	-2220Kb	6.3e-05	3.2e-07	1.4	10		chr10	26360000	26380000	ENSG00000136750	160Kb	1.1e-05	3.3e-08	12	22
chr10	64840000	64860000	ENSG00000289325	-2080Kb	0.021	0.00028	1.5	7.6		chr10	25900000	25920000	ENSG00000077420	-520Kb	0.015	8.9e-05	3.7	11
chr10	64860000	64880000	ENSG00000289325	-2060Kb	0.032	0.00059	1.5	7.2		chr10	25940000	25960000	ENSG00000077420	-480Kb	0.011	4.3e-05	4.3	12
chr10	64900000	64920000	ENSG00000289325	-2020Kb	0.024	0.00039	1.5	7.4		chr10	26120000	26140000	ENSG00000077420	-300Kb	0.013	6.2e-05	10	18
chr10	65040000	65060000	ENSG00000289325	-1880Kb	0.00013	7.9e-07	1.6	10		chr10	26280000	26300000	ENSG00000077420	-140Kb	1.1e-06	3.2e-09	13	24
chr10	65160000	65180000	ENSG00000289325	-1760Kb	0.02	0.00025	1.7	7.8		chr10	26400000	26420000	ENSG00000077420	-20Kb	0	0	73	110
chr10	66260000	66280000	ENSG00000289325	-660Kb	0.0072	5.9e-05	4	11		chr10	26440000	26460000	ENSG00000077420	20Kb	0	0	73	92
chr10	66300000	66320000	ENSG00000289325	-620Kb	0.021	0.00033	4.1	10		chr10	26660000	26680000	ENSG00000148459	-20Kb	0.046	0.00018	73	80
chr10	66340000	66360000	ENSG00000289325	-580Kb	0.028	0.00049	4.3	10		chr10	26840000	26860000	ENSG00000148459	160Kb	0.004	1.2e-05	12	20
chr10	66620000	66640000	ENSG00000289325	-300Kb	0.0087	9.7e-05	6.7	13		chr10	26860000	26880000	ENSG00000148459	180Kb	0	0	11	28
chr10	66680000	66700000	ENSG00000289325	-240Kb	0.00026	1.9e-06	7.8	16		chr10	26920000	26940000	ENSG00000148459	240Kb	9.1e-08	1.8e-10	8.3	20
chr10	66900000	66920000	ENSG00000289325	-20Kb	0	0	42	58		chr10	26600000	26620000	ENSG00000136754	-260Kb	0.03	0.0002	7.8	15
chr10	66940000	66960000	ENSG00000289325	20Kb	0	0	19	55		chr10	26680000	26700000	ENSG00000136754	-180Kb	0	0	11	28
chr10	67260000	67280000	ENSG00000289325	340Kb	0.032	0.00062	4.9	11		chr10	26700000	26720000	ENSG00000136754	-160Kb	0	0	12	49
chr10	67460000	67480000	ENSG00000289325	540Kb	0.021	0.0003	3.9	9.9		chr10	26720000	26740000	ENSG00000136754	-140Kb	0	0	13	42
chr10	67500000	67520000	ENSG00000289325	580Kb	0.044	0.00091	3.8	9.2		chr10	26740000	26760000	ENSG00000136754	-120Kb	0	0	15	43
chr10	67620000	67640000	ENSG00000183230	-140Kb	0.013	5.2e-05	9.7	17		chr10	26760000	26780000	ENSG00000136754	-100Kb	0	0	18	36
chr10	67660000	67680000	ENSG00000183230	-100Kb	2.2e-06	6.5e-09	12	22		chr10	26780000	26800000	ENSG00000136754	-80Kb	3.1e-08	1.8e-10	22	34
chr10	67680000	67700000	ENSG00000183230	-80Kb	2.1e-06	4.2e-09	15	25		chr10	26800000	26820000	ENSG00000136754	-60Kb	0.046	0.00036	28	34
chr10	67780000	67800000	ENSG00000183230	20Kb	0	0	56	81		chr10	26740000	26760000	ENSG00000107890	-360Kb	0.0019	9.1e-06	7.3	15
chr10	67800000	67820000	ENSG00000183230	40Kb	0.014	6.8e-05	18	25		chr10	26880000	26900000	ENSG00000107890	-220Kb	0.022	0.00021	9	16
chr10	66780000	66800000	ENSG00000108176	-1040Kb	0.027	5.3e-05	1.4	8.4		chr10	27000000	27020000	ENSG00000107890	-100Kb	0.019	0.00017	18	25
chr10	67780000	67800000	ENSG00000108176	-40Kb	1.1e-11	1.1e-14	18	32		chr10	27080000	27100000	ENSG00000107890	-20Kb	0	0	73	100
chr10	67860000	67880000	ENSG00000096717	-20Kb	2.2e-07	4.2e-10	61	72		chr10	27140000	27160000	ENSG00000107890	40Kb	0.0025	1.4e-05	40	48
chr10	67900000	67920000	ENSG00000096717	20Kb	5.4e-11	5.3e-14	61	74		chr10	27180000	27200000	ENSG00000107890	80Kb	8.4e-07	1.6e-09	22	33
chr10	68060000	68080000	ENSG00000096717	180Kb	0.0014	5.6e-06	10	18		chr10	27220000	27240000	ENSG00000107890	120Kb	0.00077	3e-06	15	24
chr10	68160000	68180000	ENSG00000096717	280Kb	0.0052	2.5e-05	7.2	14		chr10	27240000	27260000	ENSG00000107890	140Kb	0.00058	1.7e-06	13	22
chr10	68220000	68240000	ENSG00000096717	340Kb	8.4e-06	2.4e-08	6.1	16		chr10	27460000	27480000	ENSG00000107890	360Kb	0.017	0.00013	3.8	11
chr10	67840000	67860000	ENSG00000148634	-220Kb	0.00032	9.2e-07	8.7	17		chr10	28060000	28080000	ENSG00000107890	960Kb	0.017	0.00012	1.4	8.5
chr10	67860000	67880000	ENSG00000148634	-200Kb	0.021	0.0001	9.4	16		chr10	26720000	26740000	ENSG00000120539	-420Kb	0.0021	6e-06	5.5	14
chr10	67880000	67900000	ENSG00000148634	-180Kb	0.0017	6.6e-06	10	18		chr10	27080000	27100000	ENSG00000120539	-60Kb	3.8e-07	7.4e-10	28	39
chr10	67940000	67960000	ENSG00000148634	-120Kb	2.4e-06	4.6e-09	14	25		chr10	27100000	27120000	ENSG00000120539	-40Kb	0.0037	1.4e-05	40	48
chr10	68120000	68140000	ENSG00000148634	60Kb	0.024	0.00015	25	32		chr10	27120000	27140000	ENSG00000120539	-20Kb	1.3e-12	1.2e-15	73	88
chr10	68140000	68160000	ENSG00000148634	80Kb	2.3e-13	2.2e-16	20	35		chr10	27200000	27220000	ENSG00000120539	60Kb	0.01	7.1e-05	28	35
chr10	68880000	68900000	ENSG00000148634	820Kb	0.024	0.00016	3	9.5		chr10	27220000	27240000	ENSG00000120539	80Kb	0.01	6.4e-05	22	29
chr10	67720000	67740000	ENSG00000138347	-360Kb	0.028	0.00011	3.3	10		chr10	27240000	27260000	ENSG00000120539	100Kb	0.0077	3.7e-05	18	25
chr10	68100000	68120000	ENSG00000138347	20Kb	0	0	61	87		chr10	26720000	26740000	ENSG00000136758	-420Kb	0.0021	6e-06	5.5	14
chr10	68160000	68180000	ENSG00000138347	80Kb	0.018	5.2e-05	20	27		chr10	27080000	27100000	ENSG00000136758	-60Kb	3.8e-07	7.4e-10	28	39
chr10	68200000	68220000	ENSG00000138347	120Kb	6.2e-05	1.2e-07	14	24		chr10	27100000	27120000	ENSG00000136758	-40Kb	0.0037	1.4e-05	40	48
chr10	67840000	67860000	ENSG00000179774	-380Kb	1.3e-06	2.5e-09	5.6	16		chr10	27120000	27140000	ENSG00000136758	-20Kb	1.3e-12	1.2e-15	73	88
chr10	67860000	67880000	ENSG00000179774	-360Kb	0.00085	3.3e-06	5.9	14		chr10	27200000	27220000	ENSG00000136758	60Kb	0.01	7.1e-05	28	35
chr10	67880000	67900000	ENSG00000179774	-340Kb	1.1e-05	3.1e-08	6.1	16		chr10	27220000	27240000	ENSG00000136758	80Kb	0.01	6.4e-05	22	29
chr10	68240000	68260000	ENSG00000179774	20Kb	1.1e-13	1.1e-16	61	76		chr10	27240000	27260000	ENSG00000136758	100Kb	0.0077	3.7e-05	18	25
chr10	67840000	67860000	ENSG00000096746	-480Kb	2.2e-07	6.4e-10	4.6	16		chr10	27100000	27120000	ENSG00000107897	-140Kb	0.00089	1.8e-06	13	22
chr10	68180000	68200000	ENSG00000096746	-140Kb	3.1e-08	6.1e-11	13	24		chr10	27140000	27160000	ENSG00000107897	-100Kb	0.0097	3.8e-05	18	25
chr10	68200000	68220000	ENSG00000096746	-120Kb	0.00063	2.5e-06	14	23		chr10	27220000	27240000	ENSG00000107897	-20Kb	0.00044	4.4e-07	73	82
chr10	68300000	68320000	ENSG00000096746	-20Kb	3.1e-08	3.6e-11	61	73		chr10	27500000	27520000	ENSG00000107897	260Kb	0.033	0.00016	5.3	12
chr10	67840000	67860000	ENSG00000108187	-480Kb	2.2e-07	6.4e-10	4.6	16		chr10	28200000	28220000	ENSG00000107897	960Kb	0.0081	2.4e-05	1.4	9.2
chr10	68180000	68200000	ENSG00000108187	-140Kb	3.1e-08	6.1e-11	13	24		chr10	28220000	28240000	ENSG00000107897	980Kb	0.034	0.0002	1.4	8.2
chr10	68200000	68220000	ENSG00000108187	-120Kb	0.00063	2.5e-06	14	23		chr10	20860000	20880000	ENSG00000182077	-6540Kb	0.0059	2.3e-05	0	7.8
chr10	68300000	68320000	ENSG00000108187	-20Kb	3.1e-08	3.6e-11	61	73		chr10	26180000	26200000	ENSG00000182077	-1220Kb	0.043	0.00025	1.1	7.8
chr10	68040000	68060000	ENSG00000204130	-360Kb	0.0018	5.2e-06	5.9	14		chr10	26700000	26720000	ENSG00000182077	-700Kb	0.043	0.0003	2	8.6
chr10	68380000	68400000	ENSG00000204130	-20Kb	0	0	61	82		chr10	27420000	27440000	ENSG00000182077	20Kb	0	0	53	120
chr10	68420000	68440000	ENSG00000204130	20Kb	0	0	61	91		chr10	28240000	28260000	ENSG00000182077	840Kb	8.1e-09	1.6e-11	4.7	17
chr10	68860000	68880000	ENSG00000138346	400Kb	0.0022	2.1e-06	5.4	14		chr10	28360000	28380000	ENSG00000182077	960Kb	0.00061	1.8e-06	4.6	13
chr10	68500000	68520000	ENSG00000122912	-20Kb	0	0	61	84		chr10	28400000	28420000	ENSG00000182077	1000Kb	0.022	0.00011	3.3	10
chr10	68640000	68660000	ENSG00000122912	120Kb	0.00082	4e-06	14	22		chr10	27240000	27260000	ENSG00000099246	-260Kb	0.015	0.00017	5.3	12
chr10	68700000	68720000	ENSG00000122912	180Kb	0.032	0.00025	10	17		chr10	27440000	27460000	ENSG00000099246	-60Kb	0.0014	9.4e-06	26	34
chr10	68740000	68760000	ENSG00000122912	220Kb	0.0015	8.6e-06	8.7	17		chr10	27480000	27500000	ENSG00000099246	-20Kb	0	0	53	83
chr10	68780000	68800000	ENSG00000122912	260Kb	1e-07	2e-10	7.6	19		chr10	27520000	27540000	ENSG00000099246	20Kb	0	0	53	97
chr10	68800000	68820000	ENSG00000122912	280Kb	0.011	7.6e-05	7.2	14		chr10	27540000	27560000	ENSG00000099246	40Kb	8.8e-09	2.6e-11	34	46
chr10	68860000	68880000	ENSG00000122912	340Kb	9.5e-06	3.4e-08	6.1	16		chr10	27700000	27720000	ENSG00000099246	200Kb	0.0012	7.3e-06	12	20
chr10	68920000	68940000	ENSG00000122912	400Kb	9.5e-06	3.7e-08	5.4	15		chr10	27720000	27740000	ENSG00000099246	220Kb	5.8e-08	2.3e-10	11	23
chr10	68540000	68560000	ENSG00000138336	-20Kb	0	0	61	84		chr10	28140000	28160000	ENSG00000099246	640Kb	0.0074	7.3e-05	5.6	13
chr10	68580000	68600000	ENSG00000138336	20Kb	0	0	61	77		chr10	28220000	28240000	ENSG00000099246	720Kb	0.0052	4.4e-05	5.1	13
chr10	68720000	68740000	ENSG00000138336	160Kb	4.5e-07	1.7e-09	11	22		chr10	28240000	28260000	ENSG00000099246	740Kb	2.2e-07	1.1e-09	5.1	17
chr10	68740000	68760000	ENSG00000138336	180Kb	7.7e-10	2.2e-12	10	23		chr10	28300000	28320000	ENSG00000099246	800Kb	0.0052	4.6e-05	4.8	12
chr10	68800000	68820000	ENSG00000138336	240Kb	0.00027	1.3e-06	8.1	17		chr10	27440000	27460000	ENSG00000150051	-300Kb	3.8e-14	1.1e-16	9.1	25
chr10	68460000	68480000	ENSG00000060339	-260Kb	0.046	0.00036	7.6	14		chr10	27560000	27580000	ENSG00000150051	-180Kb	0.0037	4.3e-05	13	20
chr10	68480000	68500000	ENSG00000060339	-240Kb	0.048	0.00042	8.1	14		chr10	27580000	27600000	ENSG00000150051	-160Kb	1e-05	6.9e-08	14	24
chr10	68500000	68520000	ENSG00000060339	-220Kb	0.0057	3.9e-05	8.7	16		chr10	27760000	27780000	ENSG00000150051	20Kb	1.8e-06	1.1e-08	53	63
chr10	68540000	68560000	ENSG00000060339	-180Kb	3.2e-06	1.2e-08	10	20		chr10	28100000	28120000	ENSG00000150051	360Kb	0.00032	2.8e-06	8.1	17
chr10	68560000	68580000	ENSG00000060339	-160Kb	5.8e-07	1.7e-09	11	22		chr10	28140000	28160000	ENSG00000150051	400Kb	0.0014	1.6e-05	7.5	16
chr10	68580000	68600000	ENSG00000060339	-140Kb	2.3e-13	2.2e-16	13	27		chr10	28160000	28180000	ENSG00000150051	420Kb	0	0	7.3	32
chr10	68600000	68620000	ENSG00000060339	-120Kb	0.00026	1.3e-06	14	23		chr10	28180000	28200000	ENSG00000150051	440Kb	0	0	7.1	23
chr10	68620000	68640000	ENSG00000060339	-100Kb	1.7e-12	3.2e-15	17	31		chr10	28200000	28220000	ENSG00000150051	460Kb	3.9e-11	1.5e-13	6.9	21
chr10	68700000	68720000	ENSG00000060339	-20Kb	0.001	6.1e-06	61	69		chr10	28220000	28240000	ENSG00000150051	480Kb	4.1e-11	2e-13	6.7	21
chr10	68480000	68500000	ENSG00000165730	-340Kb	0.021	6.4e-05	6.1	13		chr10	28240000	28260000	ENSG00000150051	500Kb	0.00042	4.1e-06	6.5	15
chr10	68540000	68560000	ENSG00000165730	-280Kb	0.032	0.00016	7.2	14		chr10	28380000	28400000	ENSG00000150051	640Kb	3.4e-05	2.6e-07	5.6	15
chr10	68800000	68820000	ENSG00000165730	-20Kb	0	0	61	76		chr10	28420000	28440000	ENSG00000150051	680Kb	0.0074	9.4e-05	5.3	13
chr10	68840000	68860000	ENSG00000165730	20Kb	0	0	61	87		chr10	27020000	27040000	ENSG00000169126	-960Kb	0.0023	2e-05	1.4	9.3
chr10	68860000	68880000	ENSG00000165730	40Kb	0.021	8.2e-05	35	42		chr10	27600000	27620000	ENSG00000169126	-380Kb	0.00011	6.7e-07	7.8	17
chr10	68540000	68560000	ENSG00000107625	-360Kb	5.5e-10	1.1e-12	5.9	18		chr10	27800000	27820000	ENSG00000169126	-180Kb	1.6e-05	7.8e-08	13	23
chr10	68880000	68900000	ENSG00000107625	-20Kb	0	0	61	81		chr10	27820000	27840000	ENSG00000169126	-160Kb	0.0014	1.1e-05	14	22
chr10	68920000	68940000	ENSG00000165732	-20Kb	0	0	61	94		chr10	27940000	27960000	ENSG00000169126	-40Kb	0	0	34	67
chr10	69080000	69100000	ENSG00000198954	100Kb	0.0001	1e-07	20	29		chr10	27960000	27980000	ENSG00000169126	-20Kb	0	0	53	100
chr10	69400000	69420000	ENSG00000198954	420Kb	0.039	7.5e-05	5.2	12		chr10	28000000	28020000	ENSG00000169126	20Kb	0	0	53	93
chr10	68960000	68980000	ENSG00000122862	-120Kb	6.4e-05	2.5e-07	17	26		chr10	28020000	28040000	ENSG00000169126	40Kb	0.017	0.0002	34	40
chr10	68980000	69000000	ENSG00000122862	-100Kb	3.4e-05	9.8e-08	20	29		chr10	28060000	28080000	ENSG00000169126	80Kb	0.00065	4.4e-06	21	30
chr10	69000000	69020000	ENSG00000122862	-80Kb	0	0	24	40		chr10	28140000	28160000	ENSG00000169126	160Kb	5.7e-07	2.2e-09	14	25
chr10	69360000	69380000	ENSG00000122862	280Kb	0.00018	8.5e-07	7.6	16		chr10	28160000	28180000	ENSG00000169126	180Kb	0.017	0.0002	13	19
chr10	69400000	69420000	ENSG00000122862	320Kb	5.3e-09	1e-11	6.7	19		chr10	28360000	28380000	ENSG00000169126	380Kb	0.0075	7.3e-05	7.8	15
chr10	68960000	68980000	ENSG00000122958	-160Kb	0.00015	1.4e-07	12	21		chr10	27480000	27500000	ENSG00000150054	-840Kb	0.00023	1.1e-06	4.7	14
chr10	69380000	69400000	ENSG00000122958	260Kb	0.0023	4.4e-06	8.1	16		chr10	27780000	27800000	ENSG00000150054	-540Kb	0.041	0.00024	6.2	13
chr10	68360000	68380000	ENSG00000156502	-820Kb	0.019	5.5e-05	1.8	8.8		chr10	28280000	28300000	ENSG00000150054	-40Kb	2.8e-09	1.1e-11	34	46
chr10	69000000	69020000	ENSG00000156502	-180Kb	0.0015	2.9e-06	11	20		chr10	28300000	28320000	ENSG00000150054	-20Kb	0	0	53	110
chr10	69420000	69440000	ENSG00000156502	240Kb	5.1e-06	5e-09	8.7	19		chr10	28340000	28360000	ENSG00000150054	20Kb	0	0	53	79
chr10	69000000	69020000	ENSG00000156510	-220Kb	0.0012	6.7e-06	9.4	17		chr10	28360000	28380000	ENSG00000150054	40Kb	1.1e-12	3.3e-15	34	48
chr10	69320000	69340000	ENSG00000156510	100Kb	1.4e-05	5.3e-08	20	29		chr10	27280000	27300000	ENSG00000095787	-1240Kb	0.0033	2.6e-05	1.1	8.8
chr10	69340000	69360000	ENSG00000156510	120Kb	0.00011	5.4e-07	16	25		chr10	27440000	27460000	ENSG00000095787	-1080Kb	0.00015	8.9e-07	1.7	11
chr10	69360000	69380000	ENSG00000156510	140Kb	5.3e-09	1.6e-11	14	26		chr10	28420000	28440000	ENSG00000095787	-100Kb	0.046	0.00045	19	25
chr10	69380000	69400000	ENSG00000156510	160Kb	0	0	13	35		chr10	28480000	28500000	ENSG00000095787	-40Kb	0.00019	1.3e-06	34	42
chr10	69400000	69420000	ENSG00000156510	180Kb	0	0	11	34		chr10	28500000	28520000	ENSG00000095787	-20Kb	0	0	53	85
chr10	69240000	69260000	ENSG00000156515	-20Kb	1.6e-09	3e-12	86	98		chr10	28540000	28560000	ENSG00000095787	20Kb	0	0	53	70
chr10	69380000	69400000	ENSG00000156515	120Kb	0	0	16	39		chr10	28560000	28580000	ENSG00000095787	40Kb	0	0	34	55
chr10	69400000	69420000	ENSG00000156515	140Kb	0.0093	3.5e-05	14	21		chr10	28600000	28620000	ENSG00000095787	80Kb	2e-12	7.8e-15	21	36
chr10	69620000	69640000	ENSG00000156515	360Kb	0.0078	2.3e-05	6	13		chr10	29300000	29320000	ENSG00000095787	780Kb	0.04	0.00035	3.8	10
chr10	68940000	68960000	ENSG00000075073	-460Kb	0.02	0.00013	3.6	10		chr10	29480000	29500000	ENSG00000095787	960Kb	1.6e-06	7.9e-09	2.6	13
chr10	68980000	69000000	ENSG00000075073	-420Kb	0.016	7.9e-05	5.2	12		chr10	28680000	28700000	ENSG00000095739	20Kb	1.5e-06	2.9e-08	53	63
chr10	69000000	69020000	ENSG00000075073	-400Kb	0.02	0.00014	5.4	12		chr10	28820000	28840000	ENSG00000095739	160Kb	9e-06	1.9e-07	19	28
chr10	69080000	69100000	ENSG00000075073	-320Kb	6.3e-09	1.2e-11	6.7	19		chr10	28840000	28860000	ENSG00000095739	180Kb	0	0	17	33
chr10	69180000	69200000	ENSG00000075073	-220Kb	0.031	0.0003	9.4	16		chr10	28860000	28880000	ENSG00000095739	200Kb	1.9e-05	4.4e-07	15	24
chr10	69220000	69240000	ENSG00000075073	-180Kb	0	0	11	34		chr10	28880000	28900000	ENSG00000095739	220Kb	0.018	0.00057	14	20
chr10	69260000	69280000	ENSG00000075073	-140Kb	0.0098	3.8e-05	14	21		chr10	28900000	28920000	ENSG00000095739	240Kb	0.0047	0.00014	13	20
chr10	69500000	69520000	ENSG00000075073	100Kb	0.02	0.00016	20	26		chr10	28940000	28960000	ENSG00000095739	280Kb	0.0027	7.9e-05	11	18
chr10	69640000	69660000	ENSG00000075073	240Kb	0.0098	3.8e-05	8.7	16		chr10	28960000	28980000	ENSG00000095739	300Kb	2.9e-05	7.5e-07	11	20
chr10	69940000	69960000	ENSG00000075073	540Kb	0.027	0.00023	4.1	10		chr10	28980000	29000000	ENSG00000095739	320Kb	0	0	10	32
chr10	69900000	69920000	ENSG00000099282	460Kb	0.0022	2.1e-06	4.8	13		chr10	29000000	29020000	ENSG00000095739	340Kb	7.6e-12	9.8e-14	9.5	23
chr10	69940000	69960000	ENSG00000122859	380Kb	0.0088	8.5e-06	5.7	14		chr10	29020000	29040000	ENSG00000095739	360Kb	6.8e-07	1.3e-08	9	19
chr10	69960000	69980000	ENSG00000122859	400Kb	0.044	8.5e-05	5.4	12		chr10	29040000	29060000	ENSG00000095739	380Kb	1.3e-11	1.9e-13	8.6	22
chr10	69160000	69180000	ENSG00000171224	-460Kb	0.018	0.00017	4.8	11		chr10	29060000	29080000	ENSG00000095739	400Kb	0	0	8.2	29
chr10	69260000	69280000	ENSG00000171224	-360Kb	0.0038	2.9e-05	6	13		chr10	29080000	29100000	ENSG00000095739	420Kb	6.9e-13	7.5e-15	7.9	22
chr10	69500000	69520000	ENSG00000171224	-120Kb	0	0	16	37		chr10	29100000	29120000	ENSG00000095739	440Kb	3.8e-11	5.6e-13	7.5	21
chr10	69520000	69540000	ENSG00000171224	-100Kb	0	0	20	37		chr10	29120000	29140000	ENSG00000095739	460Kb	0	0	7.2	42
chr10	69540000	69560000	ENSG00000171224	-80Kb	0.0055	4.8e-05	24	31		chr10	29140000	29160000	ENSG00000095739	480Kb	2.1e-08	3.8e-10	7	18
chr10	69640000	69660000	ENSG00000171224	20Kb	1.1e-06	3.2e-09	86	96		chr10	29160000	29180000	ENSG00000095739	500Kb	0	0	6.7	24
chr10	69720000	69740000	ENSG00000171224	100Kb	0.00012	4.6e-07	20	28		chr10	29180000	29200000	ENSG00000095739	520Kb	5.6e-12	6.6e-14	6.5	20
chr10	69880000	69900000	ENSG00000171224	260Kb	0.00013	6.7e-07	8.1	17		chr10	29200000	29220000	ENSG00000095739	540Kb	0.017	0.00052	6.3	12
chr10	69900000	69920000	ENSG00000171224	280Kb	0.00013	7.9e-07	7.6	16		chr10	29220000	29240000	ENSG00000095739	560Kb	1.1e-14	1.1e-16	6.1	21
chr10	69940000	69960000	ENSG00000171224	320Kb	0.00018	1.2e-06	6.7	15		chr10	29240000	29260000	ENSG00000095739	580Kb	0	0	5.9	26
chr10	70060000	70080000	ENSG00000099284	20Kb	0.0084	8.1e-06	86	94		chr10	29260000	29280000	ENSG00000095739	600Kb	7e-09	1.2e-10	5.7	18
chr10	69940000	69960000	ENSG00000042286	-180Kb	0.011	4.3e-05	11	19		chr10	29280000	29300000	ENSG00000095739	620Kb	0	0	5.5	32
chr10	69960000	69980000	ENSG00000042286	-160Kb	0.0026	7.5e-06	13	21		chr10	29300000	29320000	ENSG00000095739	640Kb	0	0	5.3	44
chr10	70100000	70120000	ENSG00000042286	-20Kb	0	0	86	110		chr10	29320000	29340000	ENSG00000095739	660Kb	0	0	5	25
chr10	70340000	70360000	ENSG00000042286	220Kb	6e-06	1.2e-08	8.6	19		chr10	29340000	29360000	ENSG00000095739	680Kb	7e-09	1.2e-10	4.8	17
chr10	70320000	70340000	ENSG00000156521	180Kb	3.1e-07	6e-10	12	24		chr10	29360000	29380000	ENSG00000095739	700Kb	9.6e-06	2.1e-07	4.5	14
chr10	70340000	70360000	ENSG00000156521	200Kb	0.0058	1.7e-05	11	19		chr10	29380000	29400000	ENSG00000095739	720Kb	0.0004	1.1e-05	4.3	12
chr10	70360000	70380000	ENSG00000156521	220Kb	2.6e-10	2.5e-13	10	24		chr10	29400000	29420000	ENSG00000095739	740Kb	2.2e-05	5.4e-07	4.1	13
chr10	70180000	70200000	ENSG00000079332	20Kb	0	0	81	100		chr10	29420000	29440000	ENSG00000095739	760Kb	9.6e-06	2.2e-07	3.9	13
chr10	70300000	70320000	ENSG00000180817	80Kb	1.1e-09	3.2e-12	24	37		chr10	29440000	29460000	ENSG00000095739	780Kb	0.00081	2.2e-05	3.8	11
chr10	70320000	70340000	ENSG00000180817	100Kb	7.2e-05	3.4e-07	20	30		chr10	29500000	29520000	ENSG00000095739	840Kb	0.033	0.0011	3.3	9.1
chr10	70340000	70360000	ENSG00000180817	120Kb	4e-05	1.5e-07	17	27		chr10	28440000	28460000	ENSG00000120563	-840Kb	0.0062	0.0001	3.3	10
chr10	70360000	70380000	ENSG00000180817	140Kb	2.3e-13	4.4e-16	15	30		chr10	28580000	28600000	ENSG00000120563	-700Kb	0.02	0.00042	4.5	11
chr10	70380000	70400000	ENSG00000180817	160Kb	0	0	13	33		chr10	28620000	28640000	ENSG00000120563	-660Kb	0	0	5	25
chr10	70480000	70500000	ENSG00000180817	260Kb	0.038	0.00022	8.8	16		chr10	28640000	28660000	ENSG00000120563	-640Kb	0	0	5.3	21
chr10	70260000	70280000	ENSG00000148734	-20Kb	0	0	81	98		chr10	28660000	28680000	ENSG00000120563	-620Kb	0	0	5.5	32
chr10	70300000	70320000	ENSG00000148734	20Kb	0	0	81	110		chr10	28680000	28700000	ENSG00000120563	-600Kb	1.1e-13	5.6e-16	5.7	21
chr10	70100000	70120000	ENSG00000172731	-280Kb	0.0049	1.4e-05	7	15		chr10	28700000	28720000	ENSG00000120563	-580Kb	3.4e-05	4.3e-07	5.9	15
chr10	70200000	70220000	ENSG00000172731	-180Kb	0.0099	3.8e-05	12	20		chr10	28720000	28740000	ENSG00000120563	-560Kb	8.1e-13	4.8e-15	6.1	20
chr10	70220000	70240000	ENSG00000172731	-160Kb	0	0	13	33		chr10	28760000	28780000	ENSG00000120563	-520Kb	2.5e-05	3e-07	5	14
chr10	70360000	70380000	ENSG00000172731	-20Kb	8.7e-07	1.7e-09	81	92		chr10	28780000	28800000	ENSG00000120563	-500Kb	0.0077	0.00014	5.2	12
chr10	71140000	71160000	ENSG00000172731	760Kb	0.038	0.00018	3.5	10		chr10	28840000	28860000	ENSG00000120563	-440Kb	2.5e-08	1.7e-10	6.1	18
chr10	70200000	70220000	ENSG00000156574	-240Kb	0.03	0.00017	9.4	16		chr10	28900000	28920000	ENSG00000120563	-380Kb	0.0015	2.4e-05	7.3	15
chr10	70720000	70740000	ENSG00000156574	280Kb	0.02	8.3e-05	8.3	15		chr10	28920000	28940000	ENSG00000120563	-360Kb	0.0063	0.00011	7.7	15
chr10	70840000	70860000	ENSG00000156574	400Kb	5.9e-05	1.1e-07	6.1	16		chr10	28960000	28980000	ENSG00000120563	-320Kb	1.6e-05	1.5e-07	8.9	18
chr10	70880000	70900000	ENSG00000156574	440Kb	0.018	5.3e-05	5.6	13		chr10	29060000	29080000	ENSG00000120563	-220Kb	0.00038	5.2e-06	14	22
chr10	71220000	71240000	ENSG00000156574	780Kb	0.02	9.6e-05	3.4	11		chr10	29120000	29140000	ENSG00000120563	-160Kb	0.00043	6.4e-06	20	28
chr10	71260000	71280000	ENSG00000156574	820Kb	6.3e-06	6e-09	3.3	14		chr10	29140000	29160000	ENSG00000120563	-140Kb	7.5e-08	5.9e-10	17	29
chr10	70540000	70560000	ENSG00000107719	80Kb	0	0	24	41		chr10	29160000	29180000	ENSG00000120563	-120Kb	2e-05	2.2e-07	19	29
chr10	70700000	70720000	ENSG00000107719	240Kb	0.00035	1.4e-06	9.4	18		chr10	29180000	29200000	ENSG00000120563	-100Kb	2.4e-07	2.1e-09	22	33
chr10	70720000	70740000	ENSG00000107719	260Kb	1.9e-05	5.5e-08	8.8	19		chr10	29200000	29220000	ENSG00000120563	-80Kb	0.014	0.00027	27	33
chr10	70740000	70760000	ENSG00000107719	280Kb	0.0045	2.6e-05	8.3	16		chr10	29260000	29280000	ENSG00000120563	-20Kb	0	0	80	130
chr10	70760000	70780000	ENSG00000107719	300Kb	4.5e-10	8.8e-13	7.8	21		chr10	29500000	29520000	ENSG00000197321	-220Kb	0.00037	2.8e-06	14	23
chr10	70800000	70820000	ENSG00000107719	340Kb	0.0026	1.3e-05	7	15		chr10	29520000	29540000	ENSG00000197321	-200Kb	0.0035	3.7e-05	16	23
chr10	70620000	70640000	ENSG00000180644	20Kb	3e-07	2.9e-10	81	93		chr10	29580000	29600000	ENSG00000197321	-140Kb	4.2e-07	2.4e-09	17	29
chr10	70740000	70760000	ENSG00000180644	140Kb	0.00061	1.2e-06	15	24		chr10	29600000	29620000	ENSG00000197321	-120Kb	0	0	19	42
chr10	70560000	70580000	ENSG00000138316	-100Kb	7e-07	1.4e-09	20	31		chr10	29620000	29640000	ENSG00000197321	-100Kb	0	0	22	39
chr10	70680000	70700000	ENSG00000138316	20Kb	0	0	81	110		chr10	29640000	29660000	ENSG00000197321	-80Kb	0	0	27	55
chr10	70720000	70740000	ENSG00000138316	60Kb	0.00065	1.9e-06	31	40		chr10	29660000	29680000	ENSG00000197321	-60Kb	2.9e-14	1.1e-16	34	49
chr10	71220000	71240000	ENSG00000138316	560Kb	0.036	0.00017	4.5	11		chr10	29840000	29860000	ENSG00000197321	120Kb	5.6e-09	2.7e-11	19	32
chr10	71280000	71300000	ENSG00000138316	620Kb	0.022	8.6e-05	4.2	11		chr10	29860000	29880000	ENSG00000197321	140Kb	1.7e-05	1.2e-07	17	27
chr10	70520000	70540000	ENSG00000166220	-260Kb	0.011	5.2e-05	8.8	16		chr10	29960000	29980000	ENSG00000197321	240Kb	0.00054	4.7e-06	13	21
chr10	70540000	70560000	ENSG00000166220	-240Kb	5.5e-05	2.1e-07	9.4	19		chr10	29980000	30000000	ENSG00000197321	260Kb	0.00089	8.6e-06	11	20
chr10	70560000	70580000	ENSG00000166220	-220Kb	2e-12	3.9e-15	10	25		chr10	30000000	30020000	ENSG00000197321	280Kb	0.0088	0.0001	10	18
chr10	70760000	70780000	ENSG00000166220	-20Kb	2.7e-09	7.8e-12	81	94		chr10	30080000	30100000	ENSG00000165757	-20Kb	0	0	79	100
chr10	70800000	70820000	ENSG00000166220	20Kb	0	0	81	99		chr10	30120000	30140000	ENSG00000165757	20Kb	0	0	79	110
chr10	70460000	70480000	ENSG00000166224	-340Kb	0.0021	1.2e-05	7	15		chr10	30200000	30220000	ENSG00000165757	100Kb	1.3e-06	5e-09	20	31
chr10	70480000	70500000	ENSG00000166224	-320Kb	0.0039	2.6e-05	7.4	15		chr10	30220000	30240000	ENSG00000165757	120Kb	0	0	17	37
chr10	70520000	70540000	ENSG00000166224	-280Kb	0.0017	6.6e-06	8.3	17		chr10	30240000	30260000	ENSG00000165757	140Kb	0.0026	1.2e-05	15	23
chr10	70540000	70560000	ENSG00000166224	-260Kb	0.0015	4.3e-06	8.8	17		chr10	30020000	30040000	ENSG00000107951	-340Kb	8e-07	2.2e-09	9.7	21
chr10	70560000	70580000	ENSG00000166224	-240Kb	1.5e-05	3e-08	9.4	20		chr10	30260000	30280000	ENSG00000107951	-100Kb	0.00025	9.6e-07	20	29
chr10	70780000	70800000	ENSG00000166224	-20Kb	0	0	81	99		chr10	30380000	30400000	ENSG00000107951	20Kb	8e-07	2.3e-09	79	90
chr10	70860000	70880000	ENSG00000166224	60Kb	0.0021	1.1e-05	31	39		chr10	30540000	30560000	ENSG00000107951	180Kb	0.036	0.00021	16	23
chr10	70360000	70380000	ENSG00000166228	-520Kb	0.0014	9.4e-06	4.8	13		chr10	30580000	30600000	ENSG00000107951	220Kb	8e-07	2.2e-09	12	23
chr10	70400000	70420000	ENSG00000166228	-480Kb	0.015	0.00016	5.2	12		chr10	31820000	31840000	ENSG00000107951	1460Kb	0.02	9.9e-05	2.2	9.3
chr10	70440000	70460000	ENSG00000166228	-440Kb	0.0052	5.1e-05	5.6	13		chr10	30400000	30420000	ENSG00000107968	-20Kb	0.04	0.00038	79	85
chr10	70480000	70500000	ENSG00000166228	-400Kb	0.019	0.00024	6.1	13		chr10	30440000	30460000	ENSG00000107968	20Kb	0.019	0.00016	79	86
chr10	70500000	70520000	ENSG00000166228	-380Kb	0.019	0.00026	6.3	13		chr10	30460000	30480000	ENSG00000107968	40Kb	0.0001	6.8e-07	44	53
chr10	70540000	70560000	ENSG00000166228	-340Kb	9.2e-09	1.8e-11	7	19		chr10	30480000	30500000	ENSG00000107968	60Kb	0	0	31	47
chr10	70560000	70580000	ENSG00000166228	-320Kb	1.2e-10	1.2e-13	7.4	21		chr10	30500000	30520000	ENSG00000107968	80Kb	0	0	24	45
chr10	70800000	70820000	ENSG00000166228	-80Kb	0.034	0.00054	24	31		chr10	30520000	30540000	ENSG00000107968	100Kb	0	0	20	51
chr10	71140000	71160000	ENSG00000166228	260Kb	0.0014	1.1e-05	8.8	17		chr10	30540000	30560000	ENSG00000107968	120Kb	0	0	17	39
chr10	71200000	71220000	ENSG00000166228	320Kb	0.00092	4.5e-06	7.4	16		chr10	30560000	30580000	ENSG00000107968	140Kb	0	0	15	33
chr10	71220000	71240000	ENSG00000166228	340Kb	0.027	0.0004	7	13		chr10	30580000	30600000	ENSG00000107968	160Kb	0.0034	2.6e-05	19	27
chr10	71240000	71260000	ENSG00000166228	360Kb	1.9e-05	5.5e-08	6.6	17		chr10	30600000	30620000	ENSG00000107968	180Kb	2.9e-05	1.7e-07	16	26
chr10	71280000	71300000	ENSG00000166228	400Kb	6.2e-05	2.4e-07	6.1	16		chr10	30000000	30020000	ENSG00000151033	-620Kb	0.028	8.3e-05	4.8	12
chr10	71300000	71320000	ENSG00000166228	420Kb	0.018	0.00021	5.8	13		chr10	30320000	30340000	ENSG00000151033	-300Kb	0.033	0.00013	7.6	15
chr10	71800000	71820000	ENSG00000166228	920Kb	0.0012	7.2e-06	2.9	11		chr10	30340000	30360000	ENSG00000151033	-280Kb	9.5e-05	1.9e-07	8.4	18
chr10	71820000	71840000	ENSG00000166228	940Kb	0.005	4.5e-05	2.9	10		chr10	30380000	30400000	ENSG00000151033	-240Kb	4.7e-11	4.6e-14	11	25
chr10	70880000	70900000	ENSG00000107731	-320Kb	0.00039	4.6e-06	7.4	16		chr10	30780000	30800000	ENSG00000183621	-240Kb	2.3e-05	2.2e-08	11	32
chr10	70900000	70920000	ENSG00000107731	-300Kb	2.3e-06	1.8e-08	7.8	18		chr10	31860000	31880000	ENSG00000165322	-60Kb	0.0041	3.9e-06	33	57
chr10	70920000	70940000	ENSG00000107731	-280Kb	0	0	8.3	25		chr10	32460000	32480000	ENSG00000216937	20Kb	0.008	7.6e-06	59	82
chr10	70940000	70960000	ENSG00000107731	-260Kb	0	0	8.8	27		chr10	32780000	32800000	ENSG00000150093	-220Kb	5.7e-05	5.5e-08	11	39
chr10	70960000	70980000	ENSG00000107731	-240Kb	2.7e-06	2.3e-08	9.4	20		chr10	32940000	32960000	ENSG00000150093	-60Kb	0.00031	6e-07	30	55
chr10	70980000	71000000	ENSG00000107731	-220Kb	0.00018	1.8e-06	10	19		chr10	34780000	34800000	ENSG00000148498	-20Kb	7.8e-11	7.4e-14	74	110
chr10	71000000	71020000	ENSG00000107731	-200Kb	1.8e-07	1e-09	11	22		chr10	35200000	35220000	ENSG00000095794	80Kb	0.012	1.2e-05	22	44
chr10	71020000	71040000	ENSG00000107731	-180Kb	1e-06	6.9e-09	12	23		chr10	35200000	35220000	ENSG00000108094	80Kb	0.012	1.2e-05	22	44
chr10	71040000	71060000	ENSG00000107731	-160Kb	1e-11	5e-14	13	27		chr10	35260000	35280000	ENSG00000108100	20Kb	0.0037	3.6e-06	74	98
chr10	71080000	71100000	ENSG00000107731	-120Kb	0.0002	2.1e-06	17	26		chr10	35540000	35560000	ENSG00000108100	300Kb	0.048	9.2e-05	7.6	27
chr10	71180000	71200000	ENSG00000107731	-20Kb	0	0	81	110		chr10	36780000	36800000	ENSG00000177283	1140Kb	0.028	2.7e-05	3.7	25
chr10	71220000	71240000	ENSG00000107731	20Kb	0	0	81	120		chr10	37100000	37120000	ENSG00000148513	-20Kb	0	0	81	130
chr10	70760000	70780000	ENSG00000198246	-540Kb	0.026	0.00045	5.1	11		chr10	37820000	37840000	ENSG00000198105	-20Kb	1.4e-05	1.4e-08	81	110
chr10	70880000	70900000	ENSG00000198246	-420Kb	0.013	0.00021	5.8	13		chr10	38060000	38080000	ENSG00000075407	-20Kb	1.1e-11	1.1e-14	81	120
chr10	70900000	70920000	ENSG00000198246	-400Kb	8.1e-05	7.3e-07	5.9	15		chr10	38100000	38120000	ENSG00000075407	20Kb	0.017	3.2e-05	81	100
chr10	70920000	70940000	ENSG00000198246	-380Kb	0.00021	2.4e-06	6.1	15		chr10	38060000	38080000	ENSG00000283930	-20Kb	1.1e-11	1.1e-14	81	120
chr10	71280000	71300000	ENSG00000198246	-20Kb	0	0	26	56		chr10	38100000	38120000	ENSG00000283930	20Kb	0.017	3.2e-05	81	100
chr10	71500000	71520000	ENSG00000198246	200Kb	0.00035	4.4e-06	12	20		chr10	43040000	43060000	ENSG00000165731	-20Kb	0.00016	1.6e-07	83	110
chr10	71560000	71580000	ENSG00000198246	260Kb	4.1e-07	2e-09	9.6	21		chr10	43440000	43460000	ENSG00000243660	20Kb	0.0019	1.8e-06	83	110
chr10	71580000	71600000	ENSG00000198246	280Kb	0.00013	1.4e-06	9	18		chr10	43580000	43600000	ENSG00000196793	20Kb	0.00038	3.6e-07	83	110
chr10	71600000	71620000	ENSG00000198246	300Kb	0	0	8.5	26		chr10	43660000	43680000	ENSG00000107562	-720Kb	1.1e-07	1.1e-10	2.8	37
chr10	71620000	71640000	ENSG00000198246	320Kb	2.1e-07	8.3e-10	8	19		chr10	43680000	43700000	ENSG00000107562	-700Kb	0.00026	5.1e-07	2.9	29
chr10	71640000	71660000	ENSG00000198246	340Kb	4.8e-05	2.9e-07	7.6	17		chr10	44880000	44900000	ENSG00000187783	-20Kb	1.3e-10	1.2e-13	60	100
chr10	71660000	71680000	ENSG00000198246	360Kb	0.0027	3.9e-05	7.2	15		chr10	44920000	44940000	ENSG00000187783	20Kb	0.034	6.6e-05	60	81
chr10	71680000	71700000	ENSG00000198246	380Kb	8.1e-05	7.9e-07	6.9	16		chr10	44920000	44940000	ENSG00000107551	-20Kb	2.5e-10	2.3e-13	60	99
chr10	71700000	71720000	ENSG00000198246	400Kb	0	0	6.6	26		chr10	44960000	44980000	ENSG00000107551	20Kb	0.012	3.3e-05	60	82
chr10	71720000	71740000	ENSG00000198246	420Kb	8.1e-05	7.3e-07	6.3	15		chr10	44980000	45000000	ENSG00000107551	40Kb	0.0017	3.2e-06	35	59
chr10	71760000	71780000	ENSG00000198246	460Kb	7.5e-05	5.2e-07	5.8	15		chr10	44940000	44960000	ENSG00000165507	-20Kb	0.035	3.3e-05	60	82
chr10	71820000	71840000	ENSG00000198246	520Kb	0.014	0.00023	5.2	12		chr10	44980000	45000000	ENSG00000165512	-20Kb	0.0053	5e-06	60	84
chr10	72020000	72040000	ENSG00000198246	720Kb	0.0015	2.1e-05	4	12		chr10	45460000	45480000	ENSG00000165406	-120Kb	0.00059	3.4e-06	7.3	31
chr10	71560000	71580000	ENSG00000107736	180Kb	0	0	13	33		chr10	45480000	45500000	ENSG00000165406	-100Kb	6.2e-07	1.8e-09	9	41
chr10	71580000	71600000	ENSG00000107736	200Kb	2.3e-13	1.1e-15	12	27		chr10	45500000	45520000	ENSG00000165406	-80Kb	0.0072	6.2e-05	12	32
chr10	71600000	71620000	ENSG00000107736	220Kb	0	0	11	31		chr10	45520000	45540000	ENSG00000165406	-60Kb	2e-06	7.7e-09	17	47
chr10	71620000	71640000	ENSG00000107736	240Kb	0	0	10	30		chr10	45540000	45560000	ENSG00000165406	-40Kb	0.00036	1.8e-06	27	52
chr10	71640000	71660000	ENSG00000107736	260Kb	0.035	0.00041	9.6	16		chr10	45560000	45580000	ENSG00000165406	-20Kb	1.2e-12	1.1e-15	61	100
chr10	71660000	71680000	ENSG00000107736	280Kb	2.3e-13	1e-15	9	24		chr10	45600000	45620000	ENSG00000165406	20Kb	5.7e-09	1.1e-11	61	97
chr10	71680000	71700000	ENSG00000107736	300Kb	0.00029	2.6e-06	8.5	17		chr10	45640000	45660000	ENSG00000165406	60Kb	0.0021	1.4e-05	17	39
chr10	71700000	71720000	ENSG00000107736	320Kb	6.3e-12	3.7e-14	8	22		chr10	45660000	45680000	ENSG00000165406	80Kb	0.0068	5.3e-05	12	33
chr10	71720000	71740000	ENSG00000107736	340Kb	0.015	0.00016	7.6	14		chr10	45460000	45480000	ENSG00000172671	-200Kb	0	0	4	55
chr10	71740000	71760000	ENSG00000107736	360Kb	0.012	0.00012	7.2	14		chr10	45480000	45500000	ENSG00000172671	-180Kb	4.5e-05	1.7e-07	4.5	32
chr10	71760000	71780000	ENSG00000107736	380Kb	6.6e-06	5.1e-08	6.9	17		chr10	45500000	45520000	ENSG00000172671	-160Kb	2.2e-05	6.3e-08	5.2	33
chr10	71780000	71800000	ENSG00000107736	400Kb	7.7e-08	5.2e-10	6.6	18		chr10	45540000	45560000	ENSG00000172671	-120Kb	0.00015	7.2e-07	7.3	33
chr10	71300000	71320000	ENSG00000214688	-420Kb	0.00037	7.2e-07	6.3	15		chr10	45580000	45600000	ENSG00000172671	-80Kb	0.0078	5.2e-05	12	33
chr10	71320000	71340000	ENSG00000214688	-400Kb	0.028	0.00011	6.6	14		chr10	45620000	45640000	ENSG00000172671	-40Kb	0.0035	2e-05	27	49
chr10	71340000	71360000	ENSG00000214688	-380Kb	0	0	6.9	26		chr10	45640000	45660000	ENSG00000172671	-20Kb	5.2e-08	1e-10	61	95
chr10	71380000	71400000	ENSG00000214688	-340Kb	0.032	0.00015	7.6	14		chr10	45860000	45880000	ENSG00000188234	20Kb	0	0	61	130
chr10	71420000	71440000	ENSG00000214688	-300Kb	0.0015	4.2e-06	8.5	17		chr10	46040000	46060000	ENSG00000266412	20Kb	0.00021	2e-07	61	88
chr10	71300000	71320000	ENSG00000107738	-460Kb	0.00013	5.1e-07	5.8	15		chr10	46060000	46080000	ENSG00000266412	40Kb	0.027	5.2e-05	27	48
chr10	71340000	71360000	ENSG00000107738	-420Kb	2e-05	5.8e-08	6.3	16		chr10	46020000	46040000	ENSG00000263639	-20Kb	6.9e-05	2e-07	61	88
chr10	71380000	71400000	ENSG00000107738	-380Kb	2e-05	5e-08	6.9	17		chr10	46060000	46080000	ENSG00000263639	20Kb	6.8e-06	1.3e-08	61	91
chr10	71780000	71800000	ENSG00000107738	20Kb	7.5e-10	7.4e-13	89	100		chr10	46080000	46100000	ENSG00000263639	40Kb	2.3e-06	2.3e-09	27	58
chr10	72020000	72040000	ENSG00000197746	180Kb	0.017	1.6e-05	13	21		chr10	46160000	46180000	ENSG00000263639	120Kb	0.035	0.00017	7.3	26
chr10	72220000	72240000	ENSG00000122863	260Kb	0.0044	4.3e-06	9.6	18		chr10	46220000	46240000	ENSG00000263639	180Kb	0.023	8.7e-05	4.5	25
chr10	72060000	72080000	ENSG00000107742	-20Kb	0	0	89	120		chr10	46220000	46240000	ENSG00000274209	-60Kb	0.00019	5.4e-07	17	43
chr10	72220000	72240000	ENSG00000107742	140Kb	0.00013	4.8e-07	16	26		chr10	46260000	46280000	ENSG00000274209	-20Kb	0	0	61	120
chr10	72320000	72340000	ENSG00000107742	240Kb	5.7e-06	1.7e-08	10	21		chr10	46320000	46340000	ENSG00000274209	40Kb	7.9e-10	1.5e-12	27	64
chr10	72340000	72360000	ENSG00000107742	260Kb	2e-08	3.8e-11	5.5	18		chr10	46980000	47000000	ENSG00000266524	-320Kb	1.5e-09	5.9e-12	2.6	39
chr10	71900000	71920000	ENSG00000166295	-300Kb	0.024	0.00012	8.5	15		chr10	47020000	47040000	ENSG00000266524	-280Kb	0	0	3.7	53
chr10	72040000	72060000	ENSG00000166295	-160Kb	1.5e-06	3e-09	15	26		chr10	47040000	47060000	ENSG00000266524	-260Kb	0	0	3.7	56
chr10	72060000	72080000	ENSG00000166295	-140Kb	1.5e-06	2.3e-09	16	27		chr10	47060000	47080000	ENSG00000266524	-240Kb	9.9e-05	5.7e-07	4	30
chr10	72100000	72120000	ENSG00000166295	-100Kb	0.017	5e-05	22	29		chr10	47140000	47160000	ENSG00000266524	-160Kb	0.021	0.00019	5.8	25
chr10	72340000	72360000	ENSG00000166295	140Kb	0.019	7.4e-05	8	15		chr10	47200000	47220000	ENSG00000266524	-100Kb	0.021	0.0002	9	28
chr10	71900000	71920000	ENSG00000138303	-300Kb	0.024	0.00012	8.5	15		chr10	47240000	47260000	ENSG00000266524	-60Kb	0.00021	1.4e-06	14	39
chr10	72040000	72060000	ENSG00000138303	-160Kb	1.5e-06	3e-09	15	26		chr10	47260000	47280000	ENSG00000266524	-40Kb	4.1e-08	2e-10	21	54
chr10	72060000	72080000	ENSG00000138303	-140Kb	1.5e-06	2.3e-09	16	27		chr10	47280000	47300000	ENSG00000266524	-20Kb	7.1e-10	2.1e-12	40	77
chr10	72100000	72120000	ENSG00000138303	-100Kb	0.017	5e-05	22	29		chr10	47320000	47340000	ENSG00000266524	20Kb	0.0003	2.3e-06	40	65
chr10	72340000	72360000	ENSG00000138303	140Kb	0.019	7.4e-05	8	15		chr10	47000000	47020000	ENSG00000263761	-320Kb	0.033	0.00019	2.6	22
chr10	72040000	72060000	ENSG00000168209	-220Kb	0.018	7e-05	11	18		chr10	47020000	47040000	ENSG00000263761	-300Kb	2.3e-07	4.3e-10	3.1	36
chr10	72060000	72080000	ENSG00000168209	-200Kb	0.002	5.8e-06	12	20		chr10	47040000	47060000	ENSG00000263761	-280Kb	5e-05	1.4e-07	3.7	31
chr10	72240000	72260000	ENSG00000168209	-20Kb	0	0	89	110		chr10	47240000	47260000	ENSG00000263761	-80Kb	0.0081	3.9e-05	11	32
chr10	72340000	72360000	ENSG00000168209	80Kb	8.6e-07	1.7e-09	11	22		chr10	47300000	47320000	ENSG00000263761	-20Kb	0.0006	2.3e-06	40	65
chr10	71880000	71900000	ENSG00000148719	-460Kb	0.0013	1.7e-05	3.9	12		chr10	47340000	47360000	ENSG00000263761	20Kb	0	0	40	94
chr10	71900000	71920000	ENSG00000148719	-440Kb	0.00038	3.8e-06	4	12		chr10	47020000	47040000	ENSG00000265203	-320Kb	0.017	9.8e-05	2.6	23
chr10	72000000	72020000	ENSG00000148719	-340Kb	0.044	0.00087	4.7	11		chr10	47320000	47340000	ENSG00000265203	-20Kb	0	0	40	94
chr10	72040000	72060000	ENSG00000148719	-300Kb	0.026	0.00047	5	11		chr10	47360000	47380000	ENSG00000265203	20Kb	0	0	40	96
chr10	72080000	72100000	ENSG00000148719	-260Kb	1.1e-08	3.6e-11	5.5	18		chr10	47380000	47400000	ENSG00000265203	40Kb	2.2e-06	6.2e-09	21	51
chr10	72120000	72140000	ENSG00000148719	-220Kb	0.0028	4.2e-05	6.1	14		chr10	47400000	47420000	ENSG00000265203	60Kb	0.00098	4.7e-06	14	38
chr10	72140000	72160000	ENSG00000148719	-200Kb	0	0	6.4	22		chr10	47440000	47460000	ENSG00000265203	100Kb	0.00072	2.8e-06	9	33
chr10	72160000	72180000	ENSG00000148719	-180Kb	1.2e-06	8.2e-09	6.9	17		chr10	47340000	47360000	ENSG00000265763	-40Kb	2.2e-06	6.2e-09	21	51
chr10	72200000	72220000	ENSG00000148719	-140Kb	0.0046	7.3e-05	8	15		chr10	47360000	47380000	ENSG00000265763	-20Kb	0	0	40	150
chr10	72220000	72240000	ENSG00000148719	-120Kb	4.3e-08	2.1e-10	8.8	21		chr10	47400000	47420000	ENSG00000265763	20Kb	0	0	40	130
chr10	72240000	72260000	ENSG00000148719	-100Kb	1.6e-05	1.3e-07	9.9	20		chr10	47420000	47440000	ENSG00000265763	40Kb	0.00067	2.6e-06	21	45
chr10	72260000	72280000	ENSG00000148719	-80Kb	2.7e-07	1.6e-09	11	22		chr10	47440000	47460000	ENSG00000265763	60Kb	0.021	0.0001	14	34
chr10	72280000	72300000	ENSG00000148719	-60Kb	1.1e-08	4.4e-11	13	26		chr10	48220000	48240000	ENSG00000170324	-40Kb	5.3e-07	1.5e-09	28	60
chr10	72320000	72340000	ENSG00000148719	-20Kb	0	0	26	63		chr10	48240000	48260000	ENSG00000170324	-20Kb	0	0	49	130
chr10	72720000	72740000	ENSG00000148719	380Kb	0.0009	9.8e-06	8.7	17		chr10	48280000	48300000	ENSG00000170324	20Kb	0	0	49	110
chr10	72740000	72760000	ENSG00000148719	400Kb	0.018	0.0003	8.5	15		chr10	48220000	48240000	ENSG00000107643	-80Kb	0.00071	1.4e-06	16	41
chr10	72800000	72820000	ENSG00000148719	460Kb	2.6e-05	2.4e-07	7.9	17		chr10	48320000	48340000	ENSG00000107643	20Kb	0	0	49	140
chr10	72840000	72860000	ENSG00000148719	500Kb	0.034	0.00064	7.5	14		chr10	48500000	48520000	ENSG00000107643	200Kb	0.0016	4.5e-06	7.8	32
chr10	72860000	72880000	ENSG00000148719	520Kb	0.0013	1.7e-05	7.4	15		chr10	48560000	48580000	ENSG00000128805	-80Kb	0.0001	9.9e-08	16	44
chr10	72880000	72900000	ENSG00000148719	540Kb	0.0023	3.2e-05	7.2	15		chr10	48900000	48920000	ENSG00000165383	-20Kb	0	0	49	100
chr10	72600000	72620000	ENSG00000107745	-20Kb	1.3e-08	1.3e-11	69	82		chr10	48940000	48960000	ENSG00000165383	20Kb	0	0	49	97
chr10	72320000	72340000	ENSG00000156026	-360Kb	0.024	0.00018	4.5	11		chr10	48980000	49000000	ENSG00000165633	-120Kb	0.019	7.3e-05	12	32
chr10	72380000	72400000	ENSG00000156026	-300Kb	0.028	0.00025	9.8	16		chr10	49060000	49080000	ENSG00000165633	-40Kb	0.00013	2.4e-07	28	55
chr10	72420000	72440000	ENSG00000156026	-260Kb	2.8e-05	8.2e-08	11	20		chr10	49080000	49100000	ENSG00000165633	-20Kb	0	0	49	94
chr10	72500000	72520000	ENSG00000156026	-180Kb	0.0071	4.2e-05	13	20		chr10	49160000	49180000	ENSG00000165633	60Kb	0.0056	1.6e-05	21	43
chr10	72560000	72580000	ENSG00000156026	-120Kb	4.7e-05	1.8e-07	14	23		chr10	49140000	49160000	ENSG00000172538	20Kb	1.7e-07	1.6e-10	49	83
chr10	72640000	72660000	ENSG00000156026	-40Kb	0.0007	3.4e-06	37	45		chr10	49160000	49180000	ENSG00000204161	-20Kb	3.5e-06	3.4e-09	49	80
chr10	72660000	72680000	ENSG00000156026	-20Kb	2.5e-07	2.4e-10	69	81		chr10	49200000	49220000	ENSG00000204161	20Kb	0.00035	6.6e-07	49	75
chr10	72760000	72780000	ENSG00000156026	80Kb	5.2e-07	1e-09	20	31		chr10	49300000	49320000	ENSG00000177354	20Kb	1.2e-09	1.1e-12	49	87
chr10	72820000	72840000	ENSG00000156026	140Kb	0.024	0.00019	15	21		chr10	49500000	49520000	ENSG00000225830	-20Kb	0.00033	6.4e-07	52	77
chr10	72840000	72860000	ENSG00000156026	160Kb	0.041	0.0004	14	20		chr10	49540000	49560000	ENSG00000225830	20Kb	6.3e-06	6e-09	43	73
chr10	72340000	72360000	ENSG00000138315	-540Kb	0.0064	3.1e-05	7.2	15		chr10	49580000	49600000	ENSG00000070748	-20Kb	0	0	43	82
chr10	72460000	72480000	ENSG00000138315	-420Kb	0.0028	1.1e-05	8.2	16		chr10	49620000	49640000	ENSG00000070748	20Kb	5.8e-14	1.1e-16	43	77
chr10	72500000	72520000	ENSG00000138315	-380Kb	0.019	0.00011	8.7	16		chr10	49640000	49660000	ENSG00000070748	40Kb	0.0052	1.5e-05	25	42
chr10	72860000	72880000	ENSG00000138315	-20Kb	0	0	69	95		chr10	49580000	49600000	ENSG00000187714	-20Kb	0	0	43	82
chr10	72900000	72920000	ENSG00000138315	20Kb	0	0	69	90		chr10	49620000	49640000	ENSG00000187714	20Kb	5.8e-14	1.1e-16	43	77
chr10	72940000	72960000	ENSG00000138315	60Kb	4.3e-06	1.3e-08	26	36		chr10	49640000	49660000	ENSG00000187714	40Kb	0.0052	1.5e-05	25	42
chr10	72840000	72860000	ENSG00000138308	-100Kb	0.00097	3.8e-06	16	25		chr10	49640000	49660000	ENSG00000178645	-20Kb	0	0	43	100
chr10	72880000	72900000	ENSG00000138308	-60Kb	4.4e-06	1.3e-08	26	36		chr10	49680000	49700000	ENSG00000178645	20Kb	0	0	43	90
chr10	72920000	72940000	ENSG00000138308	-20Kb	0	0	69	120		chr10	49700000	49720000	ENSG00000178645	40Kb	1.9e-10	5.4e-13	25	54
chr10	72960000	72980000	ENSG00000138308	20Kb	0	0	69	87		chr10	49720000	49740000	ENSG00000178645	60Kb	0.0004	1.5e-06	18	38
chr10	73060000	73080000	ENSG00000122884	-20Kb	0	0	69	98		chr10	49740000	49760000	ENSG00000197444	-20Kb	7.4e-09	1.4e-11	43	70
chr10	73100000	73120000	ENSG00000122884	20Kb	0	0	69	87		chr10	49780000	49800000	ENSG00000197444	20Kb	0	0	43	78
chr10	72320000	72340000	ENSG00000166321	-780Kb	0.0011	3.3e-06	2.8	11		chr10	49580000	49600000	ENSG00000099290	-480Kb	2.7e-06	2.6e-09	3.8	17
chr10	73080000	73100000	ENSG00000166321	-20Kb	0	0	69	87		chr10	50200000	50220000	ENSG00000188611	-60Kb	0.02	0.00018	18	27
chr10	73120000	73140000	ENSG00000166321	20Kb	0	0	69	100		chr10	50220000	50240000	ENSG00000188611	-40Kb	1.7e-11	5.1e-14	25	43
chr10	73220000	73240000	ENSG00000213551	-20Kb	3.4e-13	6.7e-16	58	73		chr10	50240000	50260000	ENSG00000188611	-20Kb	0	0	43	83
chr10	73260000	73280000	ENSG00000213551	20Kb	0	0	58	76		chr10	50280000	50300000	ENSG00000188611	20Kb	0	0	43	77
chr10	73420000	73440000	ENSG00000213551	180Kb	0.012	7e-05	10	18		chr10	50300000	50320000	ENSG00000188611	40Kb	1.1e-05	7.8e-08	25	38
chr10	73480000	73500000	ENSG00000213551	240Kb	1.6e-05	6.3e-08	8.3	18		chr10	50360000	50380000	ENSG00000188611	100Kb	0.021	0.0002	13	21
chr10	73500000	73520000	ENSG00000213551	260Kb	8.4e-06	2.4e-08	7.8	18		chr10	50380000	50400000	ENSG00000188611	120Kb	4.2e-11	1.6e-13	11	28
chr10	73640000	73660000	ENSG00000213551	400Kb	4.9e-05	2.4e-07	5.6	15		chr10	50540000	50560000	ENSG00000188611	280Kb	0.002	1.6e-05	5.7	16
chr10	73220000	73240000	ENSG00000182180	-20Kb	3.4e-13	6.7e-16	58	73		chr10	50620000	50640000	ENSG00000188611	360Kb	1.1e-05	7.3e-08	4.7	17
chr10	73260000	73280000	ENSG00000182180	20Kb	0	0	58	76		chr10	50640000	50660000	ENSG00000188611	380Kb	3.6e-06	1.8e-08	4.5	17
chr10	73420000	73440000	ENSG00000182180	180Kb	0.012	7e-05	10	18		chr10	50120000	50140000	ENSG00000198964	-500Kb	0.013	0.00023	3.7	12
chr10	73480000	73500000	ENSG00000182180	240Kb	1.6e-05	6.3e-08	8.3	18		chr10	50260000	50280000	ENSG00000198964	-360Kb	7.2e-06	8.4e-08	4.7	17
chr10	73500000	73520000	ENSG00000182180	260Kb	8.4e-06	2.4e-08	7.8	18		chr10	50280000	50300000	ENSG00000198964	-340Kb	1.7e-05	2.2e-07	4.9	17
chr10	73640000	73660000	ENSG00000182180	400Kb	4.9e-05	2.4e-07	5.6	15		chr10	50300000	50320000	ENSG00000198964	-320Kb	8.5e-08	6.6e-10	5.2	19
chr10	73300000	73320000	ENSG00000156042	-40Kb	1e-05	3.1e-08	34	44		chr10	50340000	50360000	ENSG00000198964	-280Kb	1.4e-07	1.4e-09	5.7	20
chr10	73320000	73340000	ENSG00000156042	-20Kb	0	0	58	99		chr10	50360000	50380000	ENSG00000198964	-260Kb	1.4e-09	9.6e-12	6	22
chr10	73360000	73380000	ENSG00000156042	20Kb	0	0	58	80		chr10	50380000	50400000	ENSG00000198964	-240Kb	0.00064	9.4e-06	6.4	17
chr10	73380000	73400000	ENSG00000156042	40Kb	0.015	8.8e-05	34	41		chr10	50400000	50420000	ENSG00000198964	-220Kb	1.8e-06	1.9e-08	6.9	20
chr10	73480000	73500000	ENSG00000156042	140Kb	0.0003	1.2e-06	13	22		chr10	50420000	50440000	ENSG00000198964	-200Kb	1.4e-07	1.3e-09	7.4	21
chr10	73640000	73660000	ENSG00000156042	300Kb	0.0089	4.3e-05	7	14		chr10	50440000	50460000	ENSG00000198964	-180Kb	3.3e-10	1.6e-12	8	24
chr10	73360000	73380000	ENSG00000138279	-40Kb	1.6e-05	6.2e-08	34	44		chr10	50460000	50480000	ENSG00000198964	-160Kb	0.012	0.00021	8.8	17
chr10	73380000	73400000	ENSG00000138279	-20Kb	2.3e-13	2.2e-16	58	73		chr10	50480000	50500000	ENSG00000198964	-140Kb	0.0034	5.3e-05	9.7	19
chr10	73420000	73440000	ENSG00000138279	20Kb	1.3e-06	2.6e-09	58	69		chr10	50500000	50520000	ENSG00000198964	-120Kb	4.6e-10	2.7e-12	11	27
chr10	73640000	73660000	ENSG00000138279	240Kb	1.4e-06	4.1e-09	8.3	19		chr10	50520000	50540000	ENSG00000198964	-100Kb	1e-10	3e-13	13	30
chr10	73240000	73260000	ENSG00000166343	-180Kb	0.018	6.9e-05	10	18		chr10	50540000	50560000	ENSG00000198964	-80Kb	3.3e-10	1.3e-12	15	31
chr10	73260000	73280000	ENSG00000166343	-160Kb	7.1e-11	1.4e-13	11	25		chr10	50560000	50580000	ENSG00000198964	-60Kb	6.6e-05	9e-07	18	30
chr10	73400000	73420000	ENSG00000166343	-20Kb	8.8e-07	2.6e-09	58	69		chr10	50580000	50600000	ENSG00000198964	-40Kb	0.024	0.00046	25	33
chr10	73440000	73460000	ENSG00000166343	20Kb	0	0	58	100		chr10	50600000	50620000	ENSG00000198964	-20Kb	0	0	43	66
chr10	73220000	73240000	ENSG00000107758	-260Kb	0.0018	8.6e-06	7.8	16		chr10	50640000	50660000	ENSG00000198964	20Kb	0	0	43	95
chr10	73240000	73260000	ENSG00000107758	-240Kb	2.1e-05	6.1e-08	8.3	18		chr10	50740000	50760000	ENSG00000198964	120Kb	0.019	0.00035	11	19
chr10	73260000	73280000	ENSG00000107758	-220Kb	0.004	2.7e-05	8.9	17		chr10	50200000	50220000	ENSG00000204147	-520Kb	0.00046	9e-07	3.6	15
chr10	73340000	73360000	ENSG00000107758	-140Kb	0.00029	1.1e-06	13	22		chr10	50640000	50660000	ENSG00000204147	-80Kb	0.021	0.0001	15	24
chr10	73460000	73480000	ENSG00000107758	-20Kb	0	0	58	92		chr10	50700000	50720000	ENSG00000204147	-20Kb	0.00047	1.4e-06	43	54
chr10	73500000	73520000	ENSG00000107758	20Kb	0	0	58	84		chr10	50740000	50760000	ENSG00000204147	20Kb	0	0	43	70
chr10	73640000	73660000	ENSG00000107758	160Kb	0.0031	1.8e-05	11	19		chr10	50840000	50860000	ENSG00000204147	120Kb	0.021	0.0001	6.4	15
chr10	73180000	73200000	ENSG00000166348	-440Kb	0.01	8e-05	5.2	12		chr10	50840000	50860000	ENSG00000148584	-40Kb	0	0	36	56
chr10	73200000	73220000	ENSG00000166348	-420Kb	0.00031	2.1e-06	5.4	14		chr10	50860000	50880000	ENSG00000148584	-20Kb	0	0	62	84
chr10	73300000	73320000	ENSG00000166348	-320Kb	1.2e-05	7e-08	6.7	17		chr10	50900000	50920000	ENSG00000148584	20Kb	0	0	62	82
chr10	73520000	73540000	ENSG00000166348	-100Kb	1.1e-07	5.4e-10	17	28		chr10	51980000	52000000	ENSG00000148584	1100Kb	0.013	5.2e-05	2.5	12
chr10	73540000	73560000	ENSG00000166348	-80Kb	1.4e-12	4e-15	20	34		chr10	51920000	51940000	ENSG00000185532	940Kb	0.014	8e-05	3	12
chr10	73580000	73600000	ENSG00000166348	-40Kb	1e-07	4e-10	34	45		chr10	51960000	51980000	ENSG00000185532	980Kb	6.6e-05	1.3e-07	2.9	15
chr10	73600000	73620000	ENSG00000166348	-20Kb	0	0	58	90		chr10	52000000	52020000	ENSG00000185532	1020Kb	0.0014	5.5e-06	2.7	13
chr10	73640000	73660000	ENSG00000166348	20Kb	0	0	58	87		chr10	52180000	52200000	ENSG00000185532	1200Kb	0.0055	2.7e-05	2.2	12
chr10	73120000	73140000	ENSG00000177791	-520Kb	0.011	0.00012	3	9.9		chr10	52200000	52220000	ENSG00000185532	1220Kb	0.0014	4e-06	2.1	13
chr10	73160000	73180000	ENSG00000177791	-480Kb	0.031	0.0004	3.3	9.6		chr10	52220000	52240000	ENSG00000185532	1240Kb	8.1e-07	8e-10	2.1	16
chr10	73240000	73260000	ENSG00000177791	-400Kb	2.9e-05	2.3e-07	5.6	15		chr10	51520000	51540000	ENSG00000177613	-160Kb	0.00071	1.4e-06	12	23
chr10	73260000	73280000	ENSG00000177791	-380Kb	2.6e-05	1.8e-07	5.8	15		chr10	51660000	51680000	ENSG00000177613	-20Kb	6.5e-08	6.2e-11	62	77
chr10	73340000	73360000	ENSG00000177791	-300Kb	0.0043	4.2e-05	7	14		chr10	52360000	52380000	ENSG00000107984	60Kb	0.00098	1.1e-05	24	32
chr10	73400000	73420000	ENSG00000177791	-240Kb	6.9e-07	4e-09	8.3	19		chr10	52420000	52440000	ENSG00000107984	120Kb	0.00023	2.2e-06	13	22
chr10	73480000	73500000	ENSG00000177791	-160Kb	0.002	1.8e-05	11	19		chr10	52440000	52460000	ENSG00000107984	140Kb	0.012	0.00018	16	24
chr10	73500000	73520000	ENSG00000177791	-140Kb	5.3e-09	2.6e-11	13	25		chr10	52460000	52480000	ENSG00000107984	160Kb	4.1e-06	2.8e-08	14	25
chr10	73520000	73540000	ENSG00000177791	-120Kb	0	0	14	31		chr10	52480000	52500000	ENSG00000107984	180Kb	0	0	12	33
chr10	73540000	73560000	ENSG00000177791	-100Kb	0	0	17	36		chr10	52500000	52520000	ENSG00000107984	200Kb	4.6e-12	9e-15	10	26
chr10	73620000	73640000	ENSG00000177791	-20Kb	0	0	58	87		chr10	52540000	52560000	ENSG00000107984	240Kb	2e-08	9.8e-11	8.3	21
chr10	73660000	73680000	ENSG00000177791	20Kb	0	0	58	74		chr10	52560000	52580000	ENSG00000107984	260Kb	9.9e-08	5.8e-10	7.5	20
chr10	73760000	73780000	ENSG00000177791	120Kb	0.009	9.8e-05	14	21		chr10	52600000	52620000	ENSG00000107984	300Kb	0.0042	5.8e-05	6.3	14
chr10	73640000	73660000	ENSG00000166317	-20Kb	0	0	58	74		chr10	52620000	52640000	ENSG00000107984	320Kb	0.00015	1.2e-06	5.8	15
chr10	73540000	73560000	ENSG00000176986	-200Kb	1.2e-06	3.5e-09	9.6	20		chr10	52660000	52680000	ENSG00000107984	360Kb	0.0011	1.4e-05	5	14
chr10	73720000	73740000	ENSG00000176986	-20Kb	0	0	58	93		chr10	52680000	52700000	ENSG00000107984	380Kb	0.00018	1.6e-06	4.7	14
chr10	73760000	73780000	ENSG00000176986	20Kb	0	0	58	110		chr10	52720000	52740000	ENSG00000107984	420Kb	5.9e-10	1.7e-12	4.1	18
chr10	73080000	73100000	ENSG00000196968	-680Kb	0.05	0.00034	2.1	8.5		chr10	52740000	52760000	ENSG00000107984	440Kb	0.00041	4.4e-06	3.9	13
chr10	73640000	73660000	ENSG00000196968	-120Kb	0.017	9.8e-05	14	21		chr10	52760000	52780000	ENSG00000107984	460Kb	5.9e-10	2.3e-12	3.7	18
chr10	73740000	73760000	ENSG00000196968	-20Kb	0	0	58	110		chr10	52300000	52320000	ENSG00000165471	-460Kb	1.1e-09	2.1e-12	3.7	18
chr10	73780000	73800000	ENSG00000196968	20Kb	0	0	58	74		chr10	52740000	52760000	ENSG00000165471	-20Kb	0	0	64	95
chr10	73860000	73880000	ENSG00000196968	100Kb	2.4e-05	9.2e-08	15	24		chr10	55080000	55100000	ENSG00000150275	-540Kb	9e-09	8.8e-12	4.4	18
chr10	74180000	74200000	ENSG00000196968	420Kb	5.9e-08	1.7e-10	3.2	15		chr10	55100000	55120000	ENSG00000150275	-520Kb	7.3e-05	1.4e-07	4.5	15
chr10	74200000	74220000	ENSG00000196968	440Kb	2.8e-05	1.4e-07	3	13		chr10	55120000	55140000	ENSG00000150275	-500Kb	0.019	9.4e-05	4.6	12
chr10	73760000	73780000	ENSG00000172586	-20Kb	0	0	58	74		chr10	55160000	55180000	ENSG00000150275	-460Kb	0.019	6.8e-05	4.9	13
chr10	73800000	73820000	ENSG00000172586	20Kb	0	0	58	98		chr10	55280000	55300000	ENSG00000150275	-340Kb	0.019	8.2e-05	6	14
chr10	73860000	73880000	ENSG00000172586	80Kb	0.035	0.0002	19	25		chr10	57660000	57680000	ENSG00000150275	2040Kb	0.048	0.00028	2.6	9.5
chr10	74020000	74040000	ENSG00000172586	240Kb	0.035	0.00017	5.7	12		chr10	56380000	56400000	ENSG00000122952	20Kb	1.2e-07	1.1e-10	50	62
chr10	74080000	74100000	ENSG00000172586	300Kb	0.015	6e-05	4.5	12		chr10	56580000	56600000	ENSG00000122952	220Kb	0.0056	1.6e-05	9	17
chr10	74180000	74200000	ENSG00000172586	400Kb	0.0066	1.9e-05	3.3	11		chr10	56900000	56920000	ENSG00000122952	540Kb	0.0056	1.4e-05	5.5	14
chr10	73760000	73780000	ENSG00000214655	-20Kb	0	0	58	74		chr10	58180000	58200000	ENSG00000151151	-80Kb	8.9e-11	8.5e-14	23	40
chr10	73800000	73820000	ENSG00000214655	20Kb	0	0	58	98		chr10	58280000	58300000	ENSG00000151151	20Kb	2e-05	3.8e-08	74	87
chr10	73860000	73880000	ENSG00000214655	80Kb	0.035	0.0002	19	25		chr10	58180000	58200000	ENSG00000122873	-80Kb	8.9e-11	8.5e-14	23	40
chr10	74020000	74040000	ENSG00000214655	240Kb	0.035	0.00017	5.7	12		chr10	58280000	58300000	ENSG00000122873	20Kb	2e-05	3.8e-08	74	87
chr10	74080000	74100000	ENSG00000214655	300Kb	0.015	6e-05	4.5	12		chr10	58180000	58200000	ENSG00000072401	-140Kb	5.7e-05	5.5e-08	15	27
chr10	74180000	74200000	ENSG00000214655	400Kb	0.0066	1.9e-05	3.3	11		chr10	58300000	58320000	ENSG00000072401	-20Kb	0.0011	3.2e-06	74	85
chr10	73780000	73800000	ENSG00000272916	-20Kb	0	0	58	98		chr10	58720000	58740000	ENSG00000072401	400Kb	0.00054	1e-06	6.1	17
chr10	73900000	73920000	ENSG00000272916	100Kb	1.8e-06	3.4e-09	15	25		chr10	58300000	58320000	ENSG00000108064	-80Kb	0.00087	8.5e-07	23	34
chr10	74080000	74100000	ENSG00000272916	280Kb	0.032	9.3e-05	4.9	12		chr10	58360000	58380000	ENSG00000108064	-20Kb	0.042	0.00012	74	83
chr10	73780000	73800000	ENSG00000166507	-20Kb	0	0	58	98		chr10	58580000	58600000	ENSG00000108064	200Kb	0.03	5.8e-05	11	20
chr10	73900000	73920000	ENSG00000166507	100Kb	1.8e-06	3.4e-09	15	25		chr10	58400000	58420000	ENSG00000122870	-100Kb	3.9e-06	7.5e-09	19	32
chr10	74080000	74100000	ENSG00000166507	280Kb	0.032	9.3e-05	4.9	12		chr10	58420000	58440000	ENSG00000122870	-80Kb	0.0048	1.8e-05	23	33
chr10	73500000	73520000	ENSG00000148660	-360Kb	0.032	0.00037	3.7	10		chr10	58480000	58500000	ENSG00000122870	-20Kb	2.9e-12	2.8e-15	74	92
chr10	73760000	73780000	ENSG00000148660	-100Kb	1.3e-05	9.1e-08	15	24		chr10	58640000	58660000	ENSG00000122870	140Kb	0.00044	1.3e-06	15	25
chr10	73780000	73800000	ENSG00000148660	-80Kb	0.019	0.0002	19	25		chr10	58800000	58820000	ENSG00000122870	300Kb	0.047	0.00023	7.8	16
chr10	73820000	73840000	ENSG00000148660	-40Kb	0	0	20	38		chr10	58760000	58780000	ENSG00000165443	-400Kb	0.0059	3.5e-05	6.1	15
chr10	73840000	73860000	ENSG00000148660	-20Kb	0	0	30	110		chr10	58800000	58820000	ENSG00000165443	-360Kb	2.1e-07	4.1e-10	6.7	20
chr10	73880000	73900000	ENSG00000148660	20Kb	0	0	30	69		chr10	58940000	58960000	ENSG00000165443	-220Kb	1.6e-05	4.7e-08	10	22
chr10	73920000	73940000	ENSG00000148660	60Kb	8.7e-09	4.3e-11	15	27		chr10	58960000	58980000	ENSG00000165443	-200Kb	7.3e-09	7.2e-12	11	26
chr10	73940000	73960000	ENSG00000148660	80Kb	1.5e-05	1.2e-07	13	23		chr10	58980000	59000000	ENSG00000165443	-180Kb	0.00092	4.5e-06	12	22
chr10	74080000	74100000	ENSG00000148660	220Kb	0.014	0.00014	7.1	14		chr10	59020000	59040000	ENSG00000165443	-140Kb	0.016	0.00011	15	23
chr10	74100000	74120000	ENSG00000148660	240Kb	3.9e-08	2.3e-10	6.7	18		chr10	59100000	59120000	ENSG00000165443	-60Kb	0.00019	7.3e-07	30	41
chr10	74120000	74140000	ENSG00000148660	260Kb	3.3e-05	2.9e-07	6.4	16		chr10	59540000	59560000	ENSG00000148541	180Kb	0.021	4e-05	15	23
chr10	74160000	74180000	ENSG00000148660	300Kb	2.4e-11	9.2e-14	5.9	20		chr10	59580000	59600000	ENSG00000148541	220Kb	1.7e-08	1.6e-11	12	27
chr10	73800000	73820000	ENSG00000122861	-100Kb	4.3e-07	3.3e-09	15	25		chr10	59640000	59660000	ENSG00000165449	-80Kb	0.004	7.6e-06	22	31
chr10	73880000	73900000	ENSG00000122861	-20Kb	0	0	30	90		chr10	59760000	59780000	ENSG00000165449	40Kb	0.038	0.00011	39	47
chr10	73920000	73940000	ENSG00000122861	20Kb	0	0	30	94		chr10	59780000	59800000	ENSG00000165449	60Kb	0.045	0.00017	28	36
chr10	73940000	73960000	ENSG00000122861	40Kb	0	0	20	38		chr10	60060000	60080000	ENSG00000165449	340Kb	0.00057	5.5e-07	7.4	18
chr10	73960000	73980000	ENSG00000122861	60Kb	1.4e-09	9.7e-12	15	28		chr10	59760000	59780000	ENSG00000227877	20Kb	0	0	69	92
chr10	73980000	74000000	ENSG00000122861	80Kb	4.6e-11	2.3e-13	13	26		chr10	59640000	59660000	ENSG00000108091	-260Kb	0.0031	1.5e-05	9.9	19
chr10	74000000	74020000	ENSG00000122861	100Kb	0	0	11	32		chr10	59820000	59840000	ENSG00000108091	-80Kb	0.011	7.4e-05	22	30
chr10	74060000	74080000	ENSG00000122861	160Kb	0.024	0.00031	8.6	15		chr10	59860000	59880000	ENSG00000108091	-40Kb	1e-06	3e-09	39	52
chr10	74080000	74100000	ENSG00000122861	180Kb	1.2e-05	1.2e-07	8	18		chr10	59920000	59940000	ENSG00000108091	20Kb	9.4e-05	3.6e-07	69	80
chr10	74100000	74120000	ENSG00000122861	200Kb	2.2e-05	2.4e-07	7.5	17		chr10	60000000	60020000	ENSG00000108091	100Kb	8.9e-08	8.7e-11	18	32
chr10	74160000	74180000	ENSG00000122861	260Kb	4.5e-10	2.7e-12	6.4	19		chr10	60020000	60040000	ENSG00000108091	120Kb	0.011	6.5e-05	15	24
chr10	74180000	74200000	ENSG00000122861	280Kb	4.3e-07	3.7e-09	6.1	17		chr10	60040000	60060000	ENSG00000108091	140Kb	1e-06	2.5e-09	14	27
chr10	75120000	75140000	ENSG00000122861	1220Kb	0.0091	0.00011	2.6	9.5		chr10	60640000	60660000	ENSG00000151150	-80Kb	3.8e-07	1.1e-09	22	36
chr10	73880000	73900000	ENSG00000035403	-100Kb	0	0	11	27		chr10	60660000	60680000	ENSG00000151150	-60Kb	1.3e-12	2.6e-15	28	45
chr10	73900000	73920000	ENSG00000035403	-80Kb	2.5e-11	2.2e-13	13	26		chr10	60700000	60720000	ENSG00000151150	-20Kb	0	0	61	92
chr10	73920000	73940000	ENSG00000035403	-60Kb	0	0	15	33		chr10	60460000	60480000	ENSG00000170312	-300Kb	0.00044	1.7e-06	8.4	19
chr10	73940000	73960000	ENSG00000035403	-40Kb	0	0	20	52		chr10	60500000	60520000	ENSG00000170312	-260Kb	0.014	6.7e-05	9.6	18
chr10	73960000	73980000	ENSG00000035403	-20Kb	0	0	30	100		chr10	60520000	60540000	ENSG00000170312	-240Kb	0.027	0.00016	10	18
chr10	74000000	74020000	ENSG00000035403	20Kb	0	0	30	88		chr10	60640000	60660000	ENSG00000170312	-120Kb	7.1e-11	1.4e-13	17	33
chr10	74020000	74040000	ENSG00000035403	40Kb	0	0	20	39		chr10	60660000	60680000	ENSG00000170312	-100Kb	6.3e-09	1.8e-11	19	34
chr10	74040000	74060000	ENSG00000035403	60Kb	5.6e-08	5.4e-10	15	27		chr10	60740000	60760000	ENSG00000170312	-20Kb	0	0	61	87
chr10	74060000	74080000	ENSG00000035403	80Kb	0	0	13	32		chr10	60980000	61000000	ENSG00000072422	-20Kb	9.3e-05	1.8e-07	61	72
chr10	74080000	74100000	ENSG00000035403	100Kb	8.6e-13	6.7e-15	11	26		chr10	61020000	61040000	ENSG00000072422	20Kb	0	0	61	93
chr10	74100000	74120000	ENSG00000035403	120Kb	0.022	0.00025	10	17		chr10	61040000	61060000	ENSG00000072422	40Kb	0.039	0.00015	37	45
chr10	74140000	74160000	ENSG00000035403	160Kb	0.022	0.00026	8.6	15		chr10	61260000	61280000	ENSG00000072422	260Kb	0.006	1.7e-05	9.6	19
chr10	73940000	73960000	ENSG00000185009	-200Kb	0.046	0.00054	7.5	14		chr10	61320000	61340000	ENSG00000196932	-120Kb	1.3e-05	2.6e-08	17	29
chr10	73980000	74000000	ENSG00000185009	-160Kb	0.023	0.00025	8.6	15		chr10	61400000	61420000	ENSG00000196932	-40Kb	0.01	2.9e-05	37	46
chr10	74080000	74100000	ENSG00000185009	-60Kb	0.018	0.00018	15	22		chr10	61420000	61440000	ENSG00000196932	-20Kb	0	0	61	99
chr10	74100000	74120000	ENSG00000185009	-40Kb	0.00013	7.7e-07	20	29		chr10	61660000	61680000	ENSG00000196932	220Kb	0.014	5.4e-05	11	19
chr10	74120000	74140000	ENSG00000185009	-20Kb	0	0	30	74		chr10	61300000	61320000	ENSG00000183346	-360Kb	0.016	3.2e-05	7.6	17
chr10	74160000	74180000	ENSG00000185009	20Kb	0	0	30	85		chr10	61440000	61460000	ENSG00000183346	-220Kb	0.019	5.5e-05	11	19
chr10	74180000	74200000	ENSG00000185009	40Kb	0	0	20	42		chr10	61640000	61660000	ENSG00000183346	-20Kb	0	0	61	92
chr10	74200000	74220000	ENSG00000185009	60Kb	2.9e-12	1.1e-14	15	30		chr10	60900000	60920000	ENSG00000150347	-1000Kb	0.0093	5.5e-05	2.9	12
chr10	75080000	75100000	ENSG00000185009	940Kb	0.011	7.8e-05	3	10		chr10	61400000	61420000	ENSG00000150347	-500Kb	0.023	0.00019	5.1	13
chr10	75100000	75120000	ENSG00000185009	960Kb	0.017	0.00014	2.9	9.8		chr10	61960000	61980000	ENSG00000150347	60Kb	0.00058	1.7e-06	25	36
chr10	75120000	75140000	ENSG00000185009	980Kb	3e-06	1.5e-08	2.9	13		chr10	61980000	62000000	ENSG00000150347	80Kb	0.00033	6.6e-07	20	31
chr10	75180000	75200000	ENSG00000185009	1040Kb	0.018	0.00016	2.8	9.6		chr10	62000000	62020000	ENSG00000150347	100Kb	6.2e-06	6.1e-09	17	30
chr10	73940000	73960000	ENSG00000156110	-200Kb	0.046	0.00054	7.5	14		chr10	62020000	62040000	ENSG00000150347	120Kb	0.0076	3e-05	15	24
chr10	73980000	74000000	ENSG00000156110	-160Kb	0.023	0.00025	8.6	15		chr10	62040000	62060000	ENSG00000150347	140Kb	0.0093	5.4e-05	14	22
chr10	74080000	74100000	ENSG00000156110	-60Kb	0.018	0.00018	15	22		chr10	62080000	62100000	ENSG00000150347	180Kb	0.023	0.00021	11	19
chr10	74100000	74120000	ENSG00000156110	-40Kb	0.00013	7.7e-07	20	29		chr10	62240000	62260000	ENSG00000150347	340Kb	0.015	0.0001	8.5	17
chr10	74120000	74140000	ENSG00000156110	-20Kb	0	0	30	74		chr10	62020000	62040000	ENSG00000182010	-240Kb	0.00053	2.1e-06	9.1	19
chr10	74160000	74180000	ENSG00000156110	20Kb	0	0	30	85		chr10	62240000	62260000	ENSG00000182010	-20Kb	0	0	57	78
chr10	74180000	74200000	ENSG00000156110	40Kb	0	0	20	42		chr10	62280000	62300000	ENSG00000182010	20Kb	2.2e-08	4.3e-11	57	72
chr10	74200000	74220000	ENSG00000156110	60Kb	2.9e-12	1.1e-14	15	30		chr10	62400000	62420000	ENSG00000182010	140Kb	4e-05	1.2e-07	14	25
chr10	75080000	75100000	ENSG00000156110	940Kb	0.011	7.8e-05	3	10		chr10	63100000	63120000	ENSG00000182010	840Kb	0.038	0.00018	3.1	11
chr10	75100000	75120000	ENSG00000156110	960Kb	0.017	0.00014	2.9	9.8		chr10	62340000	62360000	ENSG00000138311	-20Kb	0	0	57	79
chr10	75120000	75140000	ENSG00000156110	980Kb	3e-06	1.5e-08	2.9	13		chr10	62380000	62400000	ENSG00000138311	20Kb	0	0	57	85
chr10	75180000	75200000	ENSG00000156110	1040Kb	0.018	0.00016	2.8	9.6		chr10	62860000	62880000	ENSG00000138311	500Kb	0.023	0.00011	4.8	13
chr10	74200000	74220000	ENSG00000188716	-860Kb	2.4e-05	1.4e-07	3.1	13		chr10	63120000	63140000	ENSG00000138311	760Kb	0.015	5.8e-05	3.3	12
chr10	74240000	74260000	ENSG00000188716	-820Kb	0.035	0.00041	3.2	9.5		chr10	63140000	63160000	ENSG00000138311	780Kb	0.012	3.3e-05	3.2	12
chr10	74260000	74280000	ENSG00000188716	-800Kb	4.3e-11	1.7e-13	3.3	17		chr10	62640000	62660000	ENSG00000285837	-20Kb	0.037	0.00011	57	65
chr10	74320000	74340000	ENSG00000188716	-740Kb	0.0025	2.2e-05	3.4	11		chr10	62680000	62700000	ENSG00000285837	20Kb	0	0	57	83
chr10	74340000	74360000	ENSG00000188716	-720Kb	9.3e-13	2.8e-15	3.5	18		chr10	62880000	62900000	ENSG00000285837	220Kb	0.0061	1.2e-05	9.7	19
chr10	74380000	74400000	ENSG00000188716	-680Kb	2.5e-05	1.7e-07	3.6	13		chr10	63060000	63080000	ENSG00000285837	400Kb	0.037	0.00014	4.9	13
chr10	74740000	74760000	ENSG00000188716	-320Kb	1.8e-05	9e-08	5.7	15		chr10	62560000	62580000	ENSG00000181915	-240Kb	0.04	0.00035	9.1	17
chr10	74760000	74780000	ENSG00000188716	-300Kb	0.0001	8.1e-07	5.9	15		chr10	62580000	62600000	ENSG00000181915	-220Kb	0.00033	2.3e-06	9.7	20
chr10	75080000	75100000	ENSG00000188716	20Kb	0	0	30	160		chr10	62600000	62620000	ENSG00000181915	-200Kb	9.4e-07	3.2e-09	10	23
chr10	75100000	75120000	ENSG00000188716	40Kb	0	0	20	51		chr10	62620000	62640000	ENSG00000181915	-180Kb	2.2e-08	4.2e-11	11	26
chr10	75280000	75300000	ENSG00000188716	220Kb	0.015	0.00015	3.6	10		chr10	62780000	62800000	ENSG00000181915	-20Kb	0	0	57	89
chr10	75980000	76000000	ENSG00000188716	920Kb	0.027	0.00029	1.3	7.7		chr10	63060000	63080000	ENSG00000181915	260Kb	3.8e-06	2.2e-08	6.4	19
chr10	73860000	73880000	ENSG00000156671	-1220Kb	0.02	0.00062	2.6	8.6		chr10	63100000	63120000	ENSG00000181915	300Kb	9.4e-07	3.6e-09	5.9	19
chr10	73880000	73900000	ENSG00000156671	-1200Kb	5.1e-06	6.1e-08	2.6	12		chr10	63120000	63140000	ENSG00000181915	320Kb	0.015	0.00012	5.6	14
chr10	74120000	74140000	ENSG00000156671	-960Kb	2.5e-05	3.9e-07	2.9	12		chr10	63140000	63160000	ENSG00000181915	340Kb	1.9e-06	9.2e-09	5.4	18
chr10	74140000	74160000	ENSG00000156671	-940Kb	0.0026	6.9e-05	3	10		chr10	62560000	62580000	ENSG00000122877	-240Kb	0.04	0.00035	9.1	17
chr10	74180000	74200000	ENSG00000156671	-900Kb	0.0031	8.8e-05	3.1	10		chr10	62580000	62600000	ENSG00000122877	-220Kb	0.00033	2.3e-06	9.7	20
chr10	74200000	74220000	ENSG00000156671	-880Kb	1.4e-08	1.3e-10	3.1	15		chr10	62600000	62620000	ENSG00000122877	-200Kb	9.4e-07	3.2e-09	10	23
chr10	74220000	74240000	ENSG00000156671	-860Kb	2.2e-14	1.1e-16	3.1	18		chr10	62620000	62640000	ENSG00000122877	-180Kb	2.2e-08	4.2e-11	11	26
chr10	74240000	74260000	ENSG00000156671	-840Kb	0	0	3.2	27		chr10	62780000	62800000	ENSG00000122877	-20Kb	0	0	57	89
chr10	74260000	74280000	ENSG00000156671	-820Kb	0	0	3.2	20		chr10	63060000	63080000	ENSG00000122877	260Kb	3.8e-06	2.2e-08	6.4	19
chr10	74280000	74300000	ENSG00000156671	-800Kb	1.1e-07	1.2e-09	3.3	14		chr10	63100000	63120000	ENSG00000122877	300Kb	9.4e-07	3.6e-09	5.9	19
chr10	74300000	74320000	ENSG00000156671	-780Kb	0.038	0.0013	3.3	9		chr10	63120000	63140000	ENSG00000122877	320Kb	0.015	0.00012	5.6	14
chr10	74320000	74340000	ENSG00000156671	-760Kb	1.1e-05	1.5e-07	3.4	13		chr10	63140000	63160000	ENSG00000122877	340Kb	1.9e-06	9.2e-09	5.4	18
chr10	74360000	74380000	ENSG00000156671	-720Kb	0.00047	1.1e-05	3.5	11		chr10	62360000	62380000	ENSG00000148572	-760Kb	0.01	6.1e-05	3.3	12
chr10	74380000	74400000	ENSG00000156671	-700Kb	0.00025	5.3e-06	3.6	12		chr10	62540000	62560000	ENSG00000148572	-580Kb	0.0078	3.4e-05	3.9	13
chr10	74420000	74440000	ENSG00000156671	-660Kb	0.00019	3.4e-06	3.7	12		chr10	62560000	62580000	ENSG00000148572	-560Kb	0.026	0.0002	4	12
chr10	74440000	74460000	ENSG00000156671	-640Kb	4.7e-05	8.1e-07	3.7	13		chr10	62600000	62620000	ENSG00000148572	-520Kb	0.0073	2.2e-05	4.2	13
chr10	74460000	74480000	ENSG00000156671	-620Kb	1.9e-13	1.3e-15	3.8	18		chr10	62640000	62660000	ENSG00000148572	-480Kb	0.0078	3.8e-05	4.4	13
chr10	74480000	74500000	ENSG00000156671	-600Kb	0.00035	8.1e-06	3.9	12		chr10	62800000	62820000	ENSG00000148572	-320Kb	0.017	0.00012	5.6	14
chr10	74500000	74520000	ENSG00000156671	-580Kb	0	0	4	20		chr10	62820000	62840000	ENSG00000148572	-300Kb	0.0016	1.5e-06	5.9	16
chr10	74520000	74540000	ENSG00000156671	-560Kb	0.0056	0.00017	4.1	11		chr10	63680000	63700000	ENSG00000148572	560Kb	0.0068	1.3e-05	6	15
chr10	74540000	74560000	ENSG00000156671	-540Kb	1.1e-13	6.7e-16	4.1	19		chr10	63180000	63200000	ENSG00000165476	-340Kb	1.1e-13	3.3e-16	8.4	27
chr10	74560000	74580000	ENSG00000156671	-520Kb	0.00025	5.1e-06	4.2	12		chr10	63200000	63220000	ENSG00000165476	-320Kb	0	0	8.8	31
chr10	74580000	74600000	ENSG00000156671	-500Kb	2.5e-05	4.1e-07	4.3	13		chr10	63220000	63240000	ENSG00000165476	-300Kb	6.9e-09	4e-11	9.1	24
chr10	74600000	74620000	ENSG00000156671	-480Kb	0.0018	4.5e-05	4.4	12		chr10	63240000	63260000	ENSG00000165476	-280Kb	0.00055	4.2e-06	9.6	20
chr10	74620000	74640000	ENSG00000156671	-460Kb	0.0018	4.7e-05	4.6	12		chr10	63260000	63280000	ENSG00000165476	-260Kb	0.0018	1.6e-05	10	19
chr10	74700000	74720000	ENSG00000156671	-380Kb	0.0036	0.0001	5.1	12		chr10	63300000	63320000	ENSG00000165476	-220Kb	0.0093	9e-05	11	20
chr10	74740000	74760000	ENSG00000156671	-340Kb	0.0002	3.8e-06	5.5	14		chr10	63320000	63340000	ENSG00000165476	-200Kb	0.021	0.00027	12	20
chr10	74760000	74780000	ENSG00000156671	-320Kb	1.1e-05	1.4e-07	5.7	15		chr10	63360000	63380000	ENSG00000165476	-160Kb	0.017	0.00018	14	22
chr10	74780000	74800000	ENSG00000156671	-300Kb	5.4e-08	5.4e-10	5.9	17		chr10	63460000	63480000	ENSG00000165476	-60Kb	0.023	0.00031	27	35
chr10	75060000	75080000	ENSG00000156671	-20Kb	0	0	30	160		chr10	63500000	63520000	ENSG00000165476	-20Kb	3.4e-12	1.3e-14	58	75
chr10	75100000	75120000	ENSG00000156671	20Kb	2.6e-10	2.1e-12	30	42		chr10	63540000	63560000	ENSG00000165476	20Kb	0.021	0.00027	58	66
chr10	75180000	75200000	ENSG00000156671	100Kb	0.03	0.00095	11	17		chr10	63580000	63600000	ENSG00000165476	60Kb	1.3e-10	6.5e-13	27	43
chr10	75260000	75280000	ENSG00000156671	180Kb	0.00035	7.6e-06	4.2	12		chr10	63600000	63620000	ENSG00000165476	80Kb	0	0	23	42
chr10	73800000	73820000	ENSG00000079393	-1300Kb	0.037	0.001	0.94	6.7		chr10	63620000	63640000	ENSG00000165476	100Kb	9.2e-05	6.2e-07	19	30
chr10	74100000	74120000	ENSG00000079393	-1000Kb	0.00011	1.8e-06	2.9	11		chr10	63700000	63720000	ENSG00000165476	180Kb	0.028	0.00041	13	21
chr10	74140000	74160000	ENSG00000079393	-960Kb	0.005	0.00012	2.9	9.8		chr10	63180000	63200000	ENSG00000171988	-340Kb	1.1e-13	3.3e-16	8.4	27
chr10	74160000	74180000	ENSG00000079393	-940Kb	0.0038	7.9e-05	3	10		chr10	63200000	63220000	ENSG00000171988	-320Kb	0	0	8.8	31
chr10	74200000	74220000	ENSG00000079393	-900Kb	0.00048	8.7e-06	3.1	11		chr10	63220000	63240000	ENSG00000171988	-300Kb	6.9e-09	4e-11	9.1	24
chr10	74220000	74240000	ENSG00000079393	-880Kb	2.2e-11	1.7e-13	3.1	17		chr10	63240000	63260000	ENSG00000171988	-280Kb	0.00055	4.2e-06	9.6	20
chr10	74240000	74260000	ENSG00000079393	-860Kb	0	0	3.1	19		chr10	63260000	63280000	ENSG00000171988	-260Kb	0.0018	1.6e-05	10	19
chr10	74260000	74280000	ENSG00000079393	-840Kb	0	0	3.2	22		chr10	63300000	63320000	ENSG00000171988	-220Kb	0.0093	9e-05	11	20
chr10	74280000	74300000	ENSG00000079393	-820Kb	4.1e-13	2.9e-15	3.2	18		chr10	63320000	63340000	ENSG00000171988	-200Kb	0.021	0.00027	12	20
chr10	74300000	74320000	ENSG00000079393	-800Kb	2.2e-06	2.9e-08	3.3	13		chr10	63360000	63380000	ENSG00000171988	-160Kb	0.017	0.00018	14	22
chr10	74320000	74340000	ENSG00000079393	-780Kb	0.0019	3.9e-05	3.3	11		chr10	63460000	63480000	ENSG00000171988	-60Kb	0.023	0.00031	27	35
chr10	74360000	74380000	ENSG00000079393	-740Kb	0.037	0.001	3.4	9.2		chr10	63500000	63520000	ENSG00000171988	-20Kb	3.4e-12	1.3e-14	58	75
chr10	74380000	74400000	ENSG00000079393	-720Kb	2.8e-05	3.9e-07	3.5	13		chr10	63540000	63560000	ENSG00000171988	20Kb	0.021	0.00027	58	66
chr10	74440000	74460000	ENSG00000079393	-660Kb	0.00062	1.2e-05	3.7	12		chr10	63580000	63600000	ENSG00000171988	60Kb	1.3e-10	6.5e-13	27	43
chr10	74480000	74500000	ENSG00000079393	-620Kb	0.0048	0.00011	3.8	11		chr10	63600000	63620000	ENSG00000171988	80Kb	0	0	23	42
chr10	74600000	74620000	ENSG00000079393	-500Kb	0.018	0.00044	4.3	11		chr10	63620000	63640000	ENSG00000171988	100Kb	9.2e-05	6.2e-07	19	30
chr10	74720000	74740000	ENSG00000079393	-380Kb	0.0045	0.0001	5.1	12		chr10	63700000	63720000	ENSG00000171988	180Kb	0.028	0.00041	13	21
chr10	74740000	74760000	ENSG00000079393	-360Kb	0.00013	2.2e-06	5.3	14		chr10	64040000	64060000	ENSG00000198739	-2880Kb	6.4e-10	1.1e-12	1	18
chr10	74760000	74780000	ENSG00000079393	-340Kb	4.5e-09	5.4e-11	5.5	17		chr10	66180000	66200000	ENSG00000198739	-740Kb	0.0019	1.5e-05	3.9	14
chr10	75060000	75080000	ENSG00000079393	-40Kb	0	0	20	51		chr10	66280000	66300000	ENSG00000198739	-640Kb	6.4e-10	1.3e-12	4.2	21
chr10	75080000	75100000	ENSG00000079393	-20Kb	2.1e-10	2.1e-12	30	42		chr10	66300000	66320000	ENSG00000198739	-620Kb	9.4e-05	5.6e-07	4.3	16
chr10	75120000	75140000	ENSG00000079393	20Kb	0	0	30	74		chr10	66320000	66340000	ENSG00000198739	-600Kb	0.035	0.00042	4.4	12
chr10	75140000	75160000	ENSG00000079393	40Kb	1.8e-14	1.1e-16	20	35		chr10	66660000	66680000	ENSG00000198739	-260Kb	0.0047	4.2e-05	7.2	17
chr10	75160000	75180000	ENSG00000079393	60Kb	7.4e-05	1.1e-06	15	24		chr10	66740000	66760000	ENSG00000198739	-180Kb	3e-05	1.2e-07	9	21
chr10	75180000	75200000	ENSG00000079393	80Kb	1.8e-14	1.1e-16	13	28		chr10	66800000	66820000	ENSG00000198739	-120Kb	0.0008	5.6e-06	11	22
chr10	75200000	75220000	ENSG00000079393	100Kb	1.4e-10	1.3e-12	11	24		chr10	67280000	67300000	ENSG00000198739	360Kb	0.0059	6.5e-05	6	15
chr10	75220000	75240000	ENSG00000079393	120Kb	2.1e-09	2.4e-11	10	22		chr10	67500000	67520000	ENSG00000198739	580Kb	1.1e-05	3.3e-08	4.5	17
chr10	76320000	76340000	ENSG00000079393	1220Kb	0.029	0.00075	1	7		chr10	67520000	67540000	ENSG00000198739	600Kb	9.4e-05	4.9e-07	4.3	16
chr10	74300000	74320000	ENSG00000165637	-900Kb	0.0032	2.2e-05	3.1	11		chr10	67580000	67600000	ENSG00000198739	660Kb	0.0051	5.1e-05	3.6	13
chr10	75100000	75120000	ENSG00000165637	-100Kb	3.2e-10	1.2e-12	11	24		chr10	64040000	64060000	ENSG00000289325	-2880Kb	6.4e-10	1.1e-12	1	18
chr10	75120000	75140000	ENSG00000165637	-80Kb	1.8e-08	9e-11	13	25		chr10	66180000	66200000	ENSG00000289325	-740Kb	0.0019	1.5e-05	3.9	14
chr10	75140000	75160000	ENSG00000165637	-60Kb	0	0	15	32		chr10	66280000	66300000	ENSG00000289325	-640Kb	6.4e-10	1.3e-12	4.2	21
chr10	75160000	75180000	ENSG00000165637	-40Kb	6.6e-05	3.9e-07	20	29		chr10	66300000	66320000	ENSG00000289325	-620Kb	9.4e-05	5.6e-07	4.3	16
chr10	75180000	75200000	ENSG00000165637	-20Kb	0	0	30	81		chr10	66320000	66340000	ENSG00000289325	-600Kb	0.035	0.00042	4.4	12
chr10	75220000	75240000	ENSG00000165637	20Kb	0	0	30	64		chr10	66660000	66680000	ENSG00000289325	-260Kb	0.0047	4.2e-05	7.2	17
chr10	74220000	74240000	ENSG00000165644	-1000Kb	0.00035	3.1e-06	2.9	11		chr10	66740000	66760000	ENSG00000289325	-180Kb	3e-05	1.2e-07	9	21
chr10	74240000	74260000	ENSG00000165644	-980Kb	1.2e-07	7.5e-10	2.9	14		chr10	66800000	66820000	ENSG00000289325	-120Kb	0.0008	5.6e-06	11	22
chr10	74500000	74520000	ENSG00000165644	-720Kb	0.00035	3.1e-06	3.5	12		chr10	67280000	67300000	ENSG00000289325	360Kb	0.0059	6.5e-05	6	15
chr10	74520000	74540000	ENSG00000165644	-700Kb	0.0054	5.3e-05	3.6	11		chr10	67500000	67520000	ENSG00000289325	580Kb	1.1e-05	3.3e-08	4.5	17
chr10	75100000	75120000	ENSG00000165644	-120Kb	4.6e-09	2.3e-11	10	22		chr10	67520000	67540000	ENSG00000289325	600Kb	9.4e-05	4.9e-07	4.3	16
chr10	75120000	75140000	ENSG00000165644	-100Kb	1.2e-07	8e-10	11	22		chr10	67580000	67600000	ENSG00000289325	660Kb	0.0051	5.1e-05	3.6	13
chr10	75140000	75160000	ENSG00000165644	-80Kb	0	0	13	29		chr10	67660000	67680000	ENSG00000183230	-100Kb	0	0	16	43
chr10	75180000	75200000	ENSG00000165644	-40Kb	0	0	20	38		chr10	67680000	67700000	ENSG00000183230	-80Kb	0	0	20	43
chr10	75200000	75220000	ENSG00000165644	-20Kb	0	0	30	64		chr10	67740000	67760000	ENSG00000183230	-20Kb	9.3e-07	2.7e-09	58	72
chr10	75240000	75260000	ENSG00000165644	20Kb	0	0	30	59		chr10	67800000	67820000	ENSG00000108176	-20Kb	0.036	0.00011	58	67
chr10	75420000	75440000	ENSG00000165655	20Kb	0	0	60	83		chr10	67840000	67860000	ENSG00000108176	20Kb	0	0	58	87
chr10	75580000	75600000	ENSG00000165655	180Kb	0.00039	2.3e-06	9.3	18		chr10	68280000	68300000	ENSG00000108176	460Kb	0.029	5.7e-05	4.7	14
chr10	75860000	75880000	ENSG00000165655	460Kb	0.0086	7.5e-05	6.5	14		chr10	67860000	67880000	ENSG00000096717	-20Kb	0	0	58	88
chr10	75880000	75900000	ENSG00000165655	480Kb	0.00066	4.5e-06	6.4	15		chr10	67900000	67920000	ENSG00000096717	20Kb	0	0	58	83
chr10	75920000	75940000	ENSG00000165655	520Kb	7.5e-14	2.2e-16	6.2	21		chr10	68020000	68040000	ENSG00000096717	140Kb	0.00012	6e-07	13	24
chr10	75960000	75980000	ENSG00000165655	560Kb	1.8e-07	9e-10	6	17		chr10	68040000	68060000	ENSG00000096717	160Kb	3.8e-14	1.1e-16	11	31
chr10	76000000	76020000	ENSG00000165655	600Kb	0	0	5.8	21		chr10	68060000	68080000	ENSG00000096717	180Kb	3.5e-10	1.4e-12	10	27
chr10	76040000	76060000	ENSG00000165655	640Kb	2.4e-10	9.5e-13	5.6	19		chr10	68200000	68220000	ENSG00000096717	320Kb	0.00063	3.7e-06	8.6	19
chr10	76620000	76640000	ENSG00000165655	1220Kb	0.0041	3.2e-05	4.1	12		chr10	68240000	68260000	ENSG00000096717	360Kb	0.0012	7.9e-06	7	17
chr10	75400000	75420000	ENSG00000148655	-20Kb	0	0	60	83		chr10	67840000	67860000	ENSG00000148634	-220Kb	2.3e-06	9e-09	8.9	23
chr10	75440000	75460000	ENSG00000148655	20Kb	0	0	60	86		chr10	67880000	67900000	ENSG00000148634	-180Kb	6.1e-10	1.8e-12	10	27
chr10	75600000	75620000	ENSG00000148655	180Kb	2.8e-07	8.2e-10	9.3	20		chr10	67900000	67920000	ENSG00000148634	-160Kb	0.00034	1.6e-06	11	23
chr10	75760000	75780000	ENSG00000148655	340Kb	0.015	0.00012	7.5	14		chr10	67960000	67980000	ENSG00000148634	-100Kb	5.5e-11	9.4e-14	16	34
chr10	75800000	75820000	ENSG00000148655	380Kb	0.048	0.00056	7.2	13		chr10	68040000	68060000	ENSG00000148634	-20Kb	5.5e-11	1.1e-13	58	76
chr10	75840000	75860000	ENSG00000148655	420Kb	0.0063	4.4e-05	6.8	14		chr10	67860000	67880000	ENSG00000138347	-220Kb	0.022	2.1e-05	8.9	19
chr10	75880000	75900000	ENSG00000148655	460Kb	0.00027	1.3e-06	6.5	15		chr10	67840000	67860000	ENSG00000179774	-380Kb	0.01	2.9e-05	6.4	16
chr10	75900000	75920000	ENSG00000148655	480Kb	0.03	0.00027	6.4	13		chr10	68280000	68300000	ENSG00000179774	60Kb	1.9e-06	3.7e-09	32	46
chr10	76020000	76040000	ENSG00000148655	600Kb	0.0038	2.2e-05	5.8	13		chr10	68300000	68320000	ENSG00000179774	80Kb	3.5e-09	3.4e-12	25	42
chr10	76040000	76060000	ENSG00000148655	620Kb	0.00011	4.3e-07	5.7	15		chr10	67860000	67880000	ENSG00000096746	-460Kb	0.0022	6.4e-06	4.7	15
chr10	76120000	76140000	ENSG00000148655	700Kb	0.032	0.00031	5.4	12		chr10	68200000	68220000	ENSG00000096746	-120Kb	3.6e-09	3.5e-12	18	35
chr10	76480000	76500000	ENSG00000148655	1060Kb	0.042	0.00046	4.4	11		chr10	68300000	68320000	ENSG00000096746	-20Kb	0.00039	7.6e-07	80	92
chr10	77140000	77160000	ENSG00000156113	-480Kb	0.0029	4.6e-05	4.5	12		chr10	67860000	67880000	ENSG00000108187	-460Kb	0.0022	6.4e-06	4.7	15
chr10	77160000	77180000	ENSG00000156113	-460Kb	0	0	4.9	24		chr10	68200000	68220000	ENSG00000108187	-120Kb	3.6e-09	3.5e-12	18	35
chr10	77180000	77200000	ENSG00000156113	-440Kb	0	0	5.3	22		chr10	68300000	68320000	ENSG00000108187	-20Kb	0.00039	7.6e-07	80	92
chr10	77200000	77220000	ENSG00000156113	-420Kb	0	0	5.8	23		chr10	68480000	68500000	ENSG00000138346	20Kb	0	0	80	100
chr10	77220000	77240000	ENSG00000156113	-400Kb	0	0	6.3	27		chr10	68740000	68760000	ENSG00000138346	280Kb	0.0059	1.1e-05	10	21
chr10	77240000	77260000	ENSG00000156113	-380Kb	1.5e-06	1.7e-08	6.2	17		chr10	68780000	68800000	ENSG00000138346	320Kb	0.0094	2.7e-05	8.6	18
chr10	77260000	77280000	ENSG00000156113	-360Kb	3.7e-13	2.6e-15	6.4	21		chr10	68500000	68520000	ENSG00000122912	-20Kb	3.1e-07	6e-10	80	95
chr10	77280000	77300000	ENSG00000156113	-340Kb	0.032	0.00064	6.6	13		chr10	68720000	68740000	ENSG00000122912	200Kb	3.1e-07	3.8e-10	17	32
chr10	77300000	77320000	ENSG00000156113	-320Kb	6e-08	6e-10	6.9	19		chr10	68760000	68780000	ENSG00000122912	240Kb	3.2e-07	9.2e-10	13	28
chr10	77320000	77340000	ENSG00000156113	-300Kb	2.2e-07	2.4e-09	7.2	18		chr10	68900000	68920000	ENSG00000122912	380Kb	0.0061	2.3e-05	6.7	17
chr10	77340000	77360000	ENSG00000156113	-280Kb	0.0031	5.2e-05	7.5	15		chr10	68580000	68600000	ENSG00000138336	20Kb	1.2e-13	1.1e-16	80	100
chr10	77380000	77400000	ENSG00000156113	-240Kb	0.0039	7e-05	8.3	16		chr10	68620000	68640000	ENSG00000138336	60Kb	0.0011	3.1e-06	32	43
chr10	77400000	77420000	ENSG00000156113	-220Kb	5.2e-05	6.7e-07	8.7	18		chr10	68680000	68700000	ENSG00000138336	120Kb	0.012	4.4e-05	18	28
chr10	77420000	77440000	ENSG00000156113	-200Kb	0.023	0.00042	9.3	16		chr10	68720000	68740000	ENSG00000138336	160Kb	3.3e-12	6.3e-15	14	33
chr10	77440000	77460000	ENSG00000156113	-180Kb	2.1e-08	1.8e-10	9.9	22		chr10	68420000	68440000	ENSG00000060339	-300Kb	0.0046	3.6e-05	9.4	19
chr10	77520000	77540000	ENSG00000156113	-100Kb	2.5e-09	2e-11	14	27		chr10	68500000	68520000	ENSG00000060339	-220Kb	0.00011	7.3e-07	15	27
chr10	77560000	77580000	ENSG00000156113	-60Kb	0.0012	1.6e-05	20	28		chr10	68520000	68540000	ENSG00000060339	-200Kb	1.1e-07	4.1e-10	17	32
chr10	77580000	77600000	ENSG00000156113	-40Kb	0.0023	3.4e-05	26	34		chr10	68540000	68560000	ENSG00000060339	-180Kb	1.3e-05	7.4e-08	20	33
chr10	77600000	77620000	ENSG00000156113	-20Kb	0	0	40	84		chr10	68560000	68580000	ENSG00000060339	-160Kb	7.1e-12	6.9e-15	14	33
chr10	77640000	77660000	ENSG00000156113	20Kb	0	0	40	60		chr10	68580000	68600000	ENSG00000060339	-140Kb	1.5e-11	2.9e-14	16	34
chr10	78020000	78040000	ENSG00000156113	400Kb	0.032	0.00066	2.4	8.7		chr10	68600000	68620000	ENSG00000060339	-120Kb	4.8e-11	1.4e-13	18	36
chr10	77940000	77960000	ENSG00000151208	20Kb	0	0	40	75		chr10	68620000	68640000	ENSG00000060339	-100Kb	4e-07	1.9e-09	21	35
chr10	78020000	78040000	ENSG00000151208	100Kb	3.8e-06	7.3e-09	5.3	22		chr10	68840000	68860000	ENSG00000165730	20Kb	4.3e-07	8.3e-10	80	95
chr10	77760000	77780000	ENSG00000148606	-260Kb	0.0048	2.3e-05	3.1	15		chr10	68860000	68880000	ENSG00000165730	40Kb	4.3e-07	5e-10	45	60
chr10	77920000	77940000	ENSG00000148606	-100Kb	2.6e-06	7.4e-09	5.3	22		chr10	68340000	68360000	ENSG00000107625	-560Kb	3.7e-06	7.1e-09	3.8	18
chr10	77960000	77980000	ENSG00000148606	-60Kb	2.6e-06	5.2e-09	7.2	24		chr10	68440000	68460000	ENSG00000107625	-460Kb	0.045	0.00026	5.1	14
chr10	78000000	78020000	ENSG00000148606	-20Kb	8.6e-07	8.3e-10	69	86		chr10	68520000	68540000	ENSG00000107625	-380Kb	0.0083	2.4e-05	6.7	17
chr10	78040000	78060000	ENSG00000148606	20Kb	8.6e-05	3.3e-07	69	83		chr10	68540000	68560000	ENSG00000107625	-360Kb	0.017	6.5e-05	7.2	17
chr10	77760000	77780000	ENSG00000138326	-260Kb	0.0048	2.3e-05	3.1	15		chr10	68740000	68760000	ENSG00000107625	-160Kb	0.034	0.00016	14	23
chr10	77920000	77940000	ENSG00000138326	-100Kb	2.6e-06	7.4e-09	5.3	22		chr10	68780000	68800000	ENSG00000107625	-120Kb	3.1e-08	3e-11	18	34
chr10	77960000	77980000	ENSG00000138326	-60Kb	2.6e-06	5.2e-09	7.2	24		chr10	68920000	68940000	ENSG00000165732	-20Kb	3.5e-13	3.3e-16	80	100
chr10	78000000	78020000	ENSG00000138326	-20Kb	8.6e-07	8.3e-10	69	86		chr10	68960000	68980000	ENSG00000198954	-20Kb	0.0038	1.1e-05	80	91
chr10	78040000	78060000	ENSG00000138326	20Kb	8.6e-05	3.3e-07	69	83		chr10	69060000	69080000	ENSG00000198954	80Kb	1.5e-09	2.8e-12	25	42
chr10	79160000	79180000	ENSG00000108175	100Kb	0.018	1.7e-05	16	28		chr10	69080000	69100000	ENSG00000198954	100Kb	0	0	21	43
chr10	79320000	79340000	ENSG00000108179	-20Kb	0	0	18	81		chr10	69100000	69120000	ENSG00000198954	120Kb	0.01	4.1e-05	18	28
chr10	79360000	79380000	ENSG00000108179	20Kb	0	0	18	67		chr10	69380000	69400000	ENSG00000198954	400Kb	0.017	8.3e-05	6.2	15
chr10	79360000	79380000	ENSG00000165424	-80Kb	1.8e-08	8.6e-11	9.1	28		chr10	68960000	68980000	ENSG00000122862	-120Kb	0.0021	7.9e-06	18	29
chr10	79380000	79400000	ENSG00000165424	-60Kb	0.001	5.9e-06	10	23		chr10	68980000	69000000	ENSG00000122862	-100Kb	0	0	21	43
chr10	79400000	79420000	ENSG00000165424	-40Kb	0	0	13	41		chr10	69000000	69020000	ENSG00000122862	-80Kb	0	0	25	51
chr10	79420000	79440000	ENSG00000165424	-20Kb	0	0	18	84		chr10	69020000	69040000	ENSG00000122862	-60Kb	0.0048	2.3e-05	32	42
chr10	79460000	79480000	ENSG00000165424	20Kb	0	0	18	92		chr10	69060000	69080000	ENSG00000122862	-20Kb	5.1e-10	1.5e-12	80	97
chr10	79480000	79500000	ENSG00000165424	40Kb	2.6e-13	1e-15	13	36		chr10	69000000	69020000	ENSG00000122958	-120Kb	2.6e-05	7.6e-08	18	31
chr10	79480000	79500000	ENSG00000253626	-20Kb	0	0	18	68		chr10	69140000	69160000	ENSG00000122958	20Kb	0	0	80	120
chr10	79540000	79560000	ENSG00000185303	-20Kb	0	0	18	79		chr10	69160000	69180000	ENSG00000122958	40Kb	1.4e-05	2.7e-08	45	58
chr10	79580000	79600000	ENSG00000185303	20Kb	0	0	18	45		chr10	69200000	69220000	ENSG00000122958	80Kb	4.7e-05	1.8e-07	25	38
chr10	79600000	79620000	ENSG00000185303	40Kb	0.00041	1.2e-06	13	26		chr10	69200000	69220000	ENSG00000156502	20Kb	0	0	80	120
chr10	80000000	80020000	ENSG00000185303	440Kb	0.0071	2.7e-05	4	16		chr10	69300000	69320000	ENSG00000156510	80Kb	0.00079	3.8e-06	25	36
chr10	79560000	79580000	ENSG00000122852	-40Kb	0.00041	1.2e-06	13	26		chr10	69320000	69340000	ENSG00000156510	100Kb	3e-10	8.6e-13	21	38
chr10	79580000	79600000	ENSG00000122852	-20Kb	0	0	18	81		chr10	69340000	69360000	ENSG00000156510	120Kb	0.0021	1.2e-05	18	28
chr10	79620000	79640000	ENSG00000122852	20Kb	0	0	18	100		chr10	69360000	69380000	ENSG00000156510	140Kb	0	0	16	43
chr10	79680000	79700000	ENSG00000188199	-20Kb	0	0	18	270		chr10	69380000	69400000	ENSG00000156510	160Kb	0	0	14	53
chr10	79800000	79820000	ENSG00000228570	-20Kb	0	0	18	110		chr10	69400000	69420000	ENSG00000156510	180Kb	1.8e-06	6.8e-09	20	34
chr10	79940000	79960000	ENSG00000133661	-40Kb	2.7e-13	7.8e-16	13	36		chr10	69240000	69260000	ENSG00000156515	-20Kb	4.4e-12	1.3e-14	80	99
chr10	79960000	79980000	ENSG00000133661	-20Kb	0	0	18	52		chr10	69280000	69300000	ENSG00000156515	20Kb	0	0	80	110
chr10	80000000	80020000	ENSG00000133661	20Kb	0	0	18	82		chr10	69300000	69320000	ENSG00000156515	40Kb	0.046	0.00035	45	53
chr10	80020000	80040000	ENSG00000133661	40Kb	0.015	5.9e-05	13	24		chr10	69320000	69340000	ENSG00000156515	60Kb	4.8e-08	2e-10	32	47
chr10	79960000	79980000	ENSG00000133678	-100Kb	8.2e-07	2.3e-09	8.1	25		chr10	69340000	69360000	ENSG00000156515	80Kb	0.00037	2.5e-06	25	36
chr10	80040000	80060000	ENSG00000133678	-20Kb	0	0	18	83		chr10	69360000	69380000	ENSG00000156515	100Kb	0.00028	1.6e-06	21	32
chr10	80080000	80100000	ENSG00000133678	20Kb	0	0	18	64		chr10	69380000	69400000	ENSG00000156515	120Kb	0	0	18	44
chr10	80100000	80120000	ENSG00000133678	40Kb	1.9e-05	7.3e-08	13	28		chr10	69400000	69420000	ENSG00000156515	140Kb	4.8e-08	2.3e-10	16	31
chr10	80020000	80040000	ENSG00000189129	-100Kb	0.015	7e-05	8.1	19		chr10	68940000	68960000	ENSG00000075073	-460Kb	0.032	0.00028	5.1	14
chr10	80040000	80060000	ENSG00000189129	-80Kb	9.6e-05	3.7e-07	9.1	23		chr10	69020000	69040000	ENSG00000075073	-380Kb	0.023	0.00018	6.7	15
chr10	80080000	80100000	ENSG00000189129	-40Kb	8.1e-05	2.3e-07	13	27		chr10	69080000	69100000	ENSG00000075073	-320Kb	0.04	0.00039	8.6	17
chr10	80100000	80120000	ENSG00000189129	-20Kb	0	0	18	83		chr10	69160000	69180000	ENSG00000075073	-240Kb	0.0083	4.8e-05	13	23
chr10	80140000	80160000	ENSG00000189129	20Kb	0	0	18	60		chr10	69220000	69240000	ENSG00000075073	-180Kb	3.6e-06	7.1e-09	20	34
chr10	80140000	80160000	ENSG00000122359	-60Kb	0	0	10	35		chr10	69240000	69260000	ENSG00000075073	-160Kb	0.0059	2.9e-05	14	24
chr10	80160000	80180000	ENSG00000122359	-40Kb	0	0	13	41		chr10	69260000	69280000	ENSG00000075073	-140Kb	2.5e-07	2.5e-10	16	31
chr10	80180000	80200000	ENSG00000122359	-20Kb	0	0	18	66		chr10	69280000	69300000	ENSG00000075073	-120Kb	0.0059	2.5e-05	18	28
chr10	80220000	80240000	ENSG00000122359	20Kb	0	0	18	43		chr10	69480000	69500000	ENSG00000075073	80Kb	0.0084	5.7e-05	25	35
chr10	80320000	80340000	ENSG00000133665	-20Kb	5.4e-06	5.2e-09	55	72		chr10	69500000	69520000	ENSG00000075073	100Kb	0.0059	2.4e-05	21	31
chr10	80320000	80340000	ENSG00000170788	-20Kb	5.4e-06	5.2e-09	55	72		chr10	69420000	69440000	ENSG00000099282	-20Kb	0.00011	2.2e-07	80	93
chr10	80380000	80400000	ENSG00000122378	-20Kb	2.7e-08	5.1e-11	55	74		chr10	69460000	69480000	ENSG00000099282	20Kb	0.00028	8.2e-07	80	92
chr10	80420000	80440000	ENSG00000122378	20Kb	1.3e-12	1.2e-15	55	78		chr10	69480000	69500000	ENSG00000099282	40Kb	1.7e-10	1.6e-13	45	63
chr10	80420000	80440000	ENSG00000108219	-20Kb	0	0	55	81		chr10	69860000	69880000	ENSG00000099282	420Kb	0.0072	2.8e-05	5.1	15
chr10	80460000	80480000	ENSG00000108219	20Kb	4.2e-08	8e-11	55	74		chr10	69540000	69560000	ENSG00000122859	-20Kb	0.00058	5.6e-07	79	91
chr10	80500000	80520000	ENSG00000178217	-20Kb	9.6e-09	9.2e-12	55	75		chr10	69500000	69520000	ENSG00000171224	-120Kb	1.7e-13	3.3e-16	25	44
chr10	81880000	81900000	ENSG00000185737	20Kb	0	0	62	90		chr10	69520000	69540000	ENSG00000171224	-100Kb	1.9e-09	5.5e-12	21	38
chr10	84080000	84100000	ENSG00000165678	-40Kb	0.025	4.8e-05	14	25		chr10	69580000	69600000	ENSG00000171224	-40Kb	0.0025	1.4e-05	45	55
chr10	84100000	84120000	ENSG00000165678	-20Kb	0	0	21	64		chr10	69600000	69620000	ENSG00000171224	-20Kb	0	0	79	110
chr10	84140000	84160000	ENSG00000188373	-20Kb	0.0016	1.5e-06	62	75		chr10	69720000	69740000	ENSG00000171224	100Kb	0.0097	6.6e-05	21	31
chr10	84180000	84200000	ENSG00000188373	20Kb	0.0056	1.1e-05	62	74		chr10	69900000	69920000	ENSG00000171224	280Kb	0.0011	5.1e-06	10	21
chr10	84160000	84180000	ENSG00000148600	-20Kb	0.011	1.1e-05	62	74		chr10	69920000	69940000	ENSG00000171224	300Kb	5.3e-09	2e-11	9.2	25
chr10	84240000	84260000	ENSG00000204033	20Kb	0.049	4.7e-05	62	73		chr10	69460000	69480000	ENSG00000197467	-340Kb	0.0022	4.3e-06	6.6	18
chr10	84240000	84260000	ENSG00000148604	20Kb	0.049	4.7e-05	62	73		chr10	69780000	69800000	ENSG00000197467	-20Kb	0	0	79	110
chr10	84220000	84240000	ENSG00000148602	-20Kb	0.049	4.7e-05	62	73		chr10	69900000	69920000	ENSG00000197467	100Kb	0.021	5.9e-05	21	31
chr10	84340000	84360000	ENSG00000107771	20Kb	3.1e-05	2.9e-08	62	78		chr10	69960000	69980000	ENSG00000099284	-80Kb	0.00027	5.2e-07	26	38
chr10	86340000	86360000	ENSG00000182771	-20Kb	0	0	56	97		chr10	70020000	70040000	ENSG00000099284	-20Kb	0	0	79	110
chr10	86380000	86400000	ENSG00000182771	20Kb	0.017	3.3e-05	56	67		chr10	69960000	69980000	ENSG00000042286	-160Kb	0.016	3.2e-05	15	25
chr10	86940000	86960000	ENSG00000122367	280Kb	0.0088	8.4e-06	4.9	17		chr10	70100000	70120000	ENSG00000042286	-20Kb	0	0	79	110
chr10	86680000	86700000	ENSG00000289258	-20Kb	0.0006	4.5e-06	75	87		chr10	70340000	70360000	ENSG00000156521	200Kb	7.4e-09	7.1e-12	16	32
chr10	86820000	86840000	ENSG00000289258	120Kb	2.3e-07	6.7e-10	12	29		chr10	70360000	70380000	ENSG00000156521	220Kb	1.1e-06	2e-09	14	28
chr10	86860000	86880000	ENSG00000289258	160Kb	0.00035	2e-06	8.8	22		chr10	70180000	70200000	ENSG00000079332	20Kb	0	0	79	140
chr10	86880000	86900000	ENSG00000289258	180Kb	5.3e-08	1e-10	7.8	26		chr10	70320000	70340000	ENSG00000079332	160Kb	0.029	0.00012	15	24
chr10	86900000	86920000	ENSG00000289258	200Kb	2.3e-08	2.2e-11	7	26		chr10	70340000	70360000	ENSG00000079332	180Kb	0.00062	1.8e-06	18	29
chr10	86920000	86940000	ENSG00000289258	220Kb	9.3e-06	3.6e-08	6.3	22		chr10	70360000	70380000	ENSG00000079332	200Kb	8.2e-08	1.6e-10	16	31
chr10	86940000	86960000	ENSG00000289258	240Kb	4.6e-05	2.2e-07	5.8	20		chr10	70420000	70440000	ENSG00000079332	260Kb	0.029	0.00014	11	20
chr10	86960000	86980000	ENSG00000289258	260Kb	0.0006	4.6e-06	5.3	18		chr10	70260000	70280000	ENSG00000180817	40Kb	6.5e-07	2.5e-09	45	59
chr10	86720000	86740000	ENSG00000107779	-20Kb	0	0	75	100		chr10	70300000	70320000	ENSG00000180817	80Kb	0.00021	1.2e-06	26	37
chr10	86840000	86860000	ENSG00000107779	100Kb	0.0086	3.3e-05	14	26		chr10	70320000	70340000	ENSG00000180817	100Kb	0	0	21	51
chr10	86860000	86880000	ENSG00000107779	120Kb	0.021	9.9e-05	12	22		chr10	70340000	70360000	ENSG00000180817	120Kb	0	0	18	46
chr10	86880000	86900000	ENSG00000107779	140Kb	1.2e-10	2.3e-13	10	31		chr10	70360000	70380000	ENSG00000180817	140Kb	0	0	16	54
chr10	86900000	86920000	ENSG00000107779	160Kb	6.6e-07	1.9e-09	8.8	26		chr10	70380000	70400000	ENSG00000180817	160Kb	7.7e-06	3.7e-08	15	28
chr10	86660000	86680000	ENSG00000173267	-280Kb	0.003	8.7e-06	4.9	17		chr10	70260000	70280000	ENSG00000148734	-20Kb	0	0	79	100
chr10	86680000	86700000	ENSG00000173267	-260Kb	1.1e-06	1e-09	5.3	22		chr10	70300000	70320000	ENSG00000148734	20Kb	0	0	79	110
chr10	86700000	86720000	ENSG00000173267	-240Kb	0.00012	2.3e-07	5.8	20		chr10	70320000	70340000	ENSG00000148734	40Kb	3.9e-14	1.1e-16	45	65
chr10	86680000	86700000	ENSG00000148671	-280Kb	0.0019	1.8e-06	4.9	18		chr10	70340000	70360000	ENSG00000148734	60Kb	0.0033	1.3e-05	32	43
chr10	86700000	86720000	ENSG00000148671	-260Kb	0.0025	4.7e-06	5.3	18		chr10	70220000	70240000	ENSG00000172731	-160Kb	1.9e-05	3.7e-08	15	28
chr10	86680000	86700000	ENSG00000173269	-280Kb	0.0019	1.8e-06	4.9	18		chr10	70240000	70260000	ENSG00000172731	-140Kb	0.026	7.5e-05	16	26
chr10	86700000	86720000	ENSG00000173269	-260Kb	0.0025	4.7e-06	5.3	18		chr10	70400000	70420000	ENSG00000172731	20Kb	0	0	79	110
chr10	87480000	87500000	ENSG00000107789	-20Kb	0	0	26	96		chr10	70380000	70400000	ENSG00000148730	-20Kb	0	0	79	110
chr10	87520000	87540000	ENSG00000107789	20Kb	0	0	26	56		chr10	77760000	77780000	ENSG00000156574	7320Kb	0.00062	6e-07	0	12
chr10	87540000	87560000	ENSG00000107789	40Kb	7.8e-05	2.3e-07	17	32		chr10	70520000	70540000	ENSG00000107719	60Kb	7.4e-12	7.1e-15	32	51
chr10	87560000	87580000	ENSG00000198682	-80Kb	0.028	0.00027	11	21		chr10	70660000	70680000	ENSG00000107719	200Kb	0.022	6.3e-05	16	25
chr10	87580000	87600000	ENSG00000198682	-60Kb	0.0033	2.9e-05	14	25		chr10	70860000	70880000	ENSG00000107719	400Kb	0.048	0.00019	6.4	15
chr10	87600000	87620000	ENSG00000198682	-40Kb	3e-05	2.3e-07	17	32		chr10	70880000	70900000	ENSG00000107719	420Kb	0.0063	1.2e-05	6	17
chr10	87620000	87640000	ENSG00000198682	-20Kb	0	0	26	56		chr10	70620000	70640000	ENSG00000180644	20Kb	0.036	6.9e-05	79	88
chr10	87660000	87680000	ENSG00000198682	20Kb	0	0	26	65		chr10	70740000	70760000	ENSG00000180644	140Kb	0.0089	8.6e-06	16	27
chr10	87680000	87700000	ENSG00000198682	40Kb	9.2e-06	6.2e-08	17	32		chr10	70860000	70880000	ENSG00000180644	260Kb	0.048	0.00014	11	20
chr10	87700000	87720000	ENSG00000198682	60Kb	4.8e-08	1.9e-10	14	31		chr10	70460000	70480000	ENSG00000138316	-200Kb	0.013	6.3e-05	16	25
chr10	87720000	87740000	ENSG00000198682	80Kb	1.9e-12	5.4e-15	11	33		chr10	70560000	70580000	ENSG00000138316	-100Kb	2.3e-13	4.4e-16	21	41
chr10	87740000	87760000	ENSG00000198682	100Kb	1.2e-07	5.7e-10	10	27		chr10	70640000	70660000	ENSG00000138316	-20Kb	0	0	79	120
chr10	87760000	87780000	ENSG00000198682	120Kb	2.9e-07	1.7e-09	8.9	26		chr10	70680000	70700000	ENSG00000138316	20Kb	3.3e-06	9.6e-09	79	93
chr10	87780000	87800000	ENSG00000198682	140Kb	0.032	0.00034	8.1	18		chr10	70720000	70740000	ENSG00000138316	60Kb	0.0099	3.8e-05	32	42
chr10	87860000	87880000	ENSG00000138138	20Kb	0	0	26	1500		chr10	70500000	70520000	ENSG00000166220	-280Kb	2.9e-06	1.1e-08	10	24
chr10	87840000	87860000	ENSG00000171862	-20Kb	0	0	26	1500		chr10	70520000	70540000	ENSG00000166220	-260Kb	2.9e-06	1.1e-08	11	25
chr10	87840000	87860000	ENSG00000227268	-20Kb	0	0	26	1500		chr10	70560000	70580000	ENSG00000166220	-220Kb	0.0012	5.6e-06	14	25
chr10	87840000	87860000	ENSG00000289051	-20Kb	0	0	26	1500		chr10	70760000	70780000	ENSG00000166220	-20Kb	0	0	79	100
chr10	88560000	88580000	ENSG00000184719	-20Kb	2.7e-08	2.6e-11	65	83		chr10	70800000	70820000	ENSG00000166220	20Kb	0	0	79	110
chr10	88820000	88840000	ENSG00000184719	240Kb	0.031	5.9e-05	8.1	19		chr10	70460000	70480000	ENSG00000166224	-340Kb	0.041	0.00031	7.8	16
chr10	88560000	88580000	ENSG00000204022	-20Kb	2.7e-08	2.6e-11	65	83		chr10	70540000	70560000	ENSG00000166224	-260Kb	0	0	11	37
chr10	88820000	88840000	ENSG00000204022	240Kb	0.031	5.9e-05	8.1	19		chr10	70560000	70580000	ENSG00000166224	-240Kb	0.0091	6.2e-05	12	22
chr10	88640000	88660000	ENSG00000182333	-20Kb	0	0	65	98		chr10	70780000	70800000	ENSG00000166224	-20Kb	0	0	79	110
chr10	88780000	88800000	ENSG00000182333	120Kb	0.042	8.1e-05	14	25		chr10	70820000	70840000	ENSG00000166224	20Kb	0	0	79	110
chr10	88680000	88700000	ENSG00000204021	-20Kb	5.1e-08	4.9e-11	65	83		chr10	70840000	70860000	ENSG00000166224	40Kb	0.00015	8.6e-07	45	57
chr10	88720000	88740000	ENSG00000204020	-20Kb	0	0	65	89		chr10	70860000	70880000	ENSG00000166224	60Kb	4.1e-12	2e-14	32	51
chr10	88760000	88780000	ENSG00000204020	20Kb	0	0	65	110		chr10	70880000	70900000	ENSG00000166224	80Kb	0	0	26	58
chr10	88680000	88700000	ENSG00000173239	-120Kb	2.6e-08	2.5e-11	14	33		chr10	70460000	70480000	ENSG00000166228	-420Kb	0.0012	1.2e-05	6	17
chr10	88780000	88800000	ENSG00000173239	-20Kb	2.6e-07	5e-10	65	82		chr10	70520000	70540000	ENSG00000166228	-360Kb	2.5e-06	1.2e-08	7.3	21
chr10	88820000	88840000	ENSG00000152766	-20Kb	0	0	65	90		chr10	70540000	70560000	ENSG00000166228	-340Kb	0	0	7.8	37
chr10	88860000	88880000	ENSG00000152766	20Kb	0	0	65	110		chr10	70560000	70580000	ENSG00000166228	-320Kb	0.00014	1.1e-06	8.5	20
chr10	88900000	88920000	ENSG00000152766	60Kb	0.00066	1.9e-06	26	39		chr10	70580000	70600000	ENSG00000166228	-300Kb	0.00051	4.5e-06	9.2	20
chr10	88640000	88660000	ENSG00000138134	-220Kb	7.6e-07	1.5e-09	8.7	25		chr10	70800000	70820000	ENSG00000166228	-80Kb	0	0	26	58
chr10	88840000	88860000	ENSG00000138134	-20Kb	0	0	65	110		chr10	71180000	71200000	ENSG00000166228	300Kb	6.6e-05	4e-07	9.6	22
chr10	88960000	88980000	ENSG00000026103	20Kb	0	0	65	94		chr10	71200000	71220000	ENSG00000166228	320Kb	9.5e-12	3.7e-14	9.1	28
chr10	89200000	89220000	ENSG00000026103	260Kb	0.00022	4.2e-07	7.5	21		chr10	71220000	71240000	ENSG00000166228	340Kb	6.6e-05	4.5e-07	8.6	21
chr10	89220000	89240000	ENSG00000026103	280Kb	0.0039	1.1e-05	7.1	19		chr10	71260000	71280000	ENSG00000166228	380Kb	0.018	0.00021	7.7	16
chr10	88960000	88980000	ENSG00000107796	-20Kb	0.00048	9.2e-07	65	78		chr10	71280000	71300000	ENSG00000166228	400Kb	0	0	7.3	32
chr10	89000000	89020000	ENSG00000107796	20Kb	0	0	65	96		chr10	71360000	71380000	ENSG00000166228	480Kb	0.0078	8.3e-05	6.2	16
chr10	89200000	89220000	ENSG00000107796	220Kb	0.016	4.7e-05	8.7	20		chr10	70880000	70900000	ENSG00000107731	-320Kb	1.9e-11	3.7e-14	9.1	28
chr10	88940000	88960000	ENSG00000138135	-260Kb	0.00015	4.2e-07	7.5	21		chr10	70900000	70920000	ENSG00000107731	-300Kb	3.1e-10	8.9e-13	9.6	27
chr10	88980000	89000000	ENSG00000138135	-220Kb	0.0082	4.7e-05	8.7	20		chr10	70920000	70940000	ENSG00000107731	-280Kb	0	0	10	40
chr10	89020000	89040000	ENSG00000138135	-180Kb	1.5e-09	1.5e-12	10	30		chr10	70940000	70960000	ENSG00000107731	-260Kb	0.00091	4.4e-06	11	22
chr10	89040000	89060000	ENSG00000138135	-160Kb	2.3e-09	4.4e-12	11	31		chr10	70960000	70980000	ENSG00000107731	-240Kb	0.0026	1.5e-05	12	22
chr10	89060000	89080000	ENSG00000138135	-140Kb	0.017	0.00011	13	23		chr10	71040000	71060000	ENSG00000107731	-160Kb	0.004	2.7e-05	15	25
chr10	89080000	89100000	ENSG00000138135	-120Kb	0.0076	3.7e-05	14	26		chr10	71220000	71240000	ENSG00000107731	20Kb	9.2e-10	3.6e-12	83	100
chr10	89220000	89240000	ENSG00000138135	20Kb	0.0069	2.7e-05	65	76		chr10	71560000	71580000	ENSG00000198246	260Kb	6.8e-13	1.3e-15	12	32
chr10	89260000	89280000	ENSG00000119922	-20Kb	6e-08	5.7e-11	65	83		chr10	71580000	71600000	ENSG00000198246	280Kb	1.9e-05	9.1e-08	11	24
chr10	89300000	89320000	ENSG00000119917	-20Kb	4e-07	7.6e-10	65	82		chr10	71600000	71620000	ENSG00000198246	300Kb	3.3e-08	1.3e-10	10	26
chr10	89340000	89360000	ENSG00000119917	20Kb	0	0	65	100		chr10	71640000	71660000	ENSG00000198246	340Kb	0.0049	4.8e-05	8.7	18
chr10	89340000	89360000	ENSG00000204010	-20Kb	0	0	65	91		chr10	71660000	71680000	ENSG00000198246	360Kb	0.0002	1.2e-06	8.1	20
chr10	89380000	89400000	ENSG00000204010	20Kb	7.2e-05	1.4e-07	65	79		chr10	71680000	71700000	ENSG00000198246	380Kb	0	0	7.5	32
chr10	89260000	89280000	ENSG00000185745	-120Kb	0.0085	1.6e-05	14	26		chr10	71700000	71720000	ENSG00000198246	400Kb	8.3e-12	2.5e-14	7	26
chr10	89360000	89380000	ENSG00000185745	-20Kb	0.00014	1.4e-07	65	79		chr10	71720000	71740000	ENSG00000198246	420Kb	0.00038	3e-06	6.6	18
chr10	89560000	89580000	ENSG00000107798	160Kb	0.015	1.9e-05	10	22		chr10	71760000	71780000	ENSG00000198246	460Kb	0.00054	4.8e-06	5.9	17
chr10	89600000	89620000	ENSG00000107798	200Kb	0.015	2.8e-05	9.1	21		chr10	71800000	71820000	ENSG00000198246	500Kb	0.019	0.0002	5.2	14
chr10	89560000	89580000	ENSG00000152778	160Kb	0.015	1.9e-05	10	22		chr10	71860000	71880000	ENSG00000198246	560Kb	0.021	0.00025	4.5	13
chr10	89600000	89620000	ENSG00000152778	200Kb	0.015	2.8e-05	9.1	21		chr10	71880000	71900000	ENSG00000198246	580Kb	0.00025	1.7e-06	4.3	16
chr10	89420000	89440000	ENSG00000152779	-120Kb	1.9e-07	1.9e-10	13	31		chr10	71960000	71980000	ENSG00000198246	660Kb	0.021	0.00026	3.6	12
chr10	89440000	89460000	ENSG00000152779	-100Kb	0.00044	1.3e-06	15	29		chr10	71360000	71380000	ENSG00000107736	-20Kb	6.2e-05	4.8e-07	83	95
chr10	89460000	89480000	ENSG00000152779	-80Kb	8e-05	1.5e-07	19	33		chr10	71460000	71480000	ENSG00000107736	80Kb	4.2e-06	2.5e-08	27	41
chr10	89660000	89680000	ENSG00000152782	20Kb	1.6e-12	1.6e-15	63	85		chr10	71540000	71560000	ENSG00000107736	160Kb	4.1e-10	1.6e-12	15	33
chr10	89680000	89700000	ENSG00000138182	-20Kb	0	0	63	98		chr10	71560000	71580000	ENSG00000107736	180Kb	0.0013	1.3e-05	20	31
chr10	89720000	89740000	ENSG00000138182	20Kb	0	0	63	87		chr10	71580000	71600000	ENSG00000107736	200Kb	8.5e-05	7.4e-07	18	30
chr10	89740000	89760000	ENSG00000138182	40Kb	0.00014	3.9e-07	35	48		chr10	71600000	71620000	ENSG00000107736	220Kb	0	0	16	43
chr10	89800000	89820000	ENSG00000148680	-1040Kb	0.00037	7.2e-07	4.9	18		chr10	71640000	71660000	ENSG00000107736	260Kb	0	0	12	34
chr10	89840000	89860000	ENSG00000148680	-1000Kb	0.036	0.00021	5	15		chr10	71660000	71680000	ENSG00000107736	280Kb	0.0026	3e-05	11	21
chr10	89880000	89900000	ENSG00000148680	-960Kb	0.013	6.5e-05	5	16		chr10	71680000	71700000	ENSG00000107736	300Kb	5.7e-09	2.8e-11	10	27
chr10	90760000	90780000	ENSG00000148680	-80Kb	0.00057	1.7e-06	19	32		chr10	71700000	71720000	ENSG00000107736	320Kb	0	0	9.5	35
chr10	90780000	90800000	ENSG00000148680	-60Kb	0.0016	6.2e-06	24	36		chr10	71720000	71740000	ENSG00000107736	340Kb	0.0013	1.4e-05	8.7	19
chr10	90820000	90840000	ENSG00000148680	-20Kb	9.4e-06	9.2e-09	63	79		chr10	71800000	71820000	ENSG00000107736	420Kb	3.5e-05	2.4e-07	6.6	19
chr10	89780000	89800000	ENSG00000148688	-1080Kb	1.2e-05	2.4e-08	4.8	20		chr10	71300000	71320000	ENSG00000214688	-420Kb	0.001	2.9e-06	6.6	18
chr10	89800000	89820000	ENSG00000148688	-1060Kb	0.0026	7.6e-06	4.9	17		chr10	71320000	71340000	ENSG00000214688	-400Kb	4.9e-07	4.7e-10	7	22
chr10	90880000	90900000	ENSG00000148688	20Kb	0	0	21	47		chr10	71380000	71400000	ENSG00000214688	-340Kb	0.0035	1.4e-05	8.7	19
chr10	90900000	90920000	ENSG00000148677	-20Kb	0	0	48	91		chr10	71740000	71760000	ENSG00000214688	20Kb	3e-05	5.7e-08	83	96
chr10	90940000	90960000	ENSG00000148677	20Kb	0	0	48	78		chr10	71300000	71320000	ENSG00000107738	-460Kb	0.0012	4.7e-06	5.9	17
chr10	90980000	91000000	ENSG00000148677	60Kb	0.016	4.6e-05	24	34		chr10	71620000	71640000	ENSG00000107738	-140Kb	2.9e-05	5.5e-08	17	30
chr10	91180000	91200000	ENSG00000180628	20Kb	0	0	48	110		chr10	71740000	71760000	ENSG00000107738	-20Kb	0.0012	3.8e-06	83	94
chr10	91380000	91400000	ENSG00000165338	-20Kb	0	0	48	90		chr10	71780000	71800000	ENSG00000107738	20Kb	0	0	83	110
chr10	91420000	91440000	ENSG00000165338	20Kb	2e-08	3.8e-11	48	66		chr10	71860000	71880000	ENSG00000197746	20Kb	0	0	83	150
chr10	91620000	91640000	ENSG00000165338	220Kb	0.05	0.00014	10	20		chr10	71880000	71900000	ENSG00000197746	40Kb	0.00016	3.2e-07	47	60
chr10	91640000	91660000	ENSG00000119938	20Kb	0	0	48	71		chr10	72300000	72320000	ENSG00000197746	460Kb	0.02	5.7e-05	5.9	15
chr10	91760000	91780000	ENSG00000107854	-20Kb	0	0	48	73		chr10	71300000	71320000	ENSG00000122863	-660Kb	0.027	0.00026	3.6	12
chr10	91800000	91820000	ENSG00000107854	20Kb	0	0	48	88		chr10	71880000	71900000	ENSG00000122863	-80Kb	8.5e-10	3.3e-12	27	44
chr10	91960000	91980000	ENSG00000107854	180Kb	0.012	3.6e-05	7.6	19		chr10	71900000	71920000	ENSG00000122863	-60Kb	0	0	34	67
chr10	91800000	91820000	ENSG00000174721	-100Kb	1.8e-05	5.3e-08	17	32		chr10	71920000	71940000	ENSG00000122863	-40Kb	1e-09	5e-12	47	64
chr10	91880000	91900000	ENSG00000174721	-20Kb	0	0	48	79		chr10	71940000	71960000	ENSG00000122863	-20Kb	0.0033	2.2e-05	83	93
chr10	91920000	91940000	ENSG00000174721	20Kb	2.4e-08	4.6e-11	48	66		chr10	71980000	72000000	ENSG00000122863	20Kb	1.1e-05	6.4e-08	83	96
chr10	91900000	91920000	ENSG00000095564	-20Kb	4.9e-08	4.7e-11	48	66		chr10	72020000	72040000	ENSG00000122863	60Kb	7.2e-10	2.1e-12	34	51
chr10	91940000	91960000	ENSG00000095564	20Kb	8.3e-08	1.6e-10	34	51		chr10	72040000	72060000	ENSG00000122863	80Kb	0	0	27	49
chr10	92420000	92440000	ENSG00000095564	500Kb	0.0067	1.9e-05	3.8	15		chr10	72220000	72240000	ENSG00000122863	260Kb	0.021	0.00018	12	21
chr10	92080000	92100000	ENSG00000107864	-200Kb	0.0077	1.5e-05	11	22		chr10	72300000	72320000	ENSG00000122863	340Kb	0.0037	2.8e-05	8.7	19
chr10	92180000	92200000	ENSG00000107864	-100Kb	0.0077	8.9e-06	14	26		chr10	72060000	72080000	ENSG00000107742	-20Kb	4.5e-08	1.3e-10	83	98
chr10	92080000	92100000	ENSG00000198060	-200Kb	0.0077	1.5e-05	11	22		chr10	72100000	72120000	ENSG00000107742	20Kb	7.4e-05	3.6e-07	83	95
chr10	92180000	92200000	ENSG00000198060	-100Kb	0.0077	8.9e-06	14	26		chr10	72180000	72200000	ENSG00000107742	100Kb	2.1e-06	8e-09	23	37
chr10	92800000	92820000	ENSG00000138190	-20Kb	3.8e-10	3.7e-13	66	86		chr10	72200000	72220000	ENSG00000107742	120Kb	0	0	19	47
chr10	93040000	93060000	ENSG00000187553	-20Kb	0	0	66	93		chr10	72220000	72240000	ENSG00000107742	140Kb	1.9e-11	3.7e-14	17	36
chr10	93080000	93100000	ENSG00000187553	20Kb	0	0	66	96		chr10	72320000	72340000	ENSG00000107742	240Kb	0.046	0.00026	14	22
chr10	93280000	93300000	ENSG00000187553	220Kb	3.2e-10	1.3e-12	9.1	29		chr10	71860000	71880000	ENSG00000166295	-340Kb	0.025	0.00026	8.7	17
chr10	93300000	93320000	ENSG00000187553	240Kb	4.2e-13	1.2e-15	8.5	31		chr10	71900000	71920000	ENSG00000166295	-300Kb	0.032	0.00037	10	19
chr10	93320000	93340000	ENSG00000187553	260Kb	0.00066	3.2e-06	7.9	21		chr10	72040000	72060000	ENSG00000166295	-160Kb	3.5e-10	2e-12	15	33
chr10	93040000	93060000	ENSG00000095596	-20Kb	0	0	66	93		chr10	72060000	72080000	ENSG00000166295	-140Kb	4.3e-13	1.7e-15	17	37
chr10	93080000	93100000	ENSG00000095596	20Kb	0	0	66	96		chr10	72080000	72100000	ENSG00000166295	-120Kb	0	0	19	47
chr10	93280000	93300000	ENSG00000095596	220Kb	3.2e-10	1.3e-12	9.1	29		chr10	72100000	72120000	ENSG00000166295	-100Kb	3.4e-11	1.6e-13	23	41
chr10	93300000	93320000	ENSG00000095596	240Kb	4.2e-13	1.2e-15	8.5	31		chr10	72120000	72140000	ENSG00000166295	-80Kb	0	0	27	51
chr10	93320000	93340000	ENSG00000095596	260Kb	0.00066	3.2e-06	7.9	21		chr10	72140000	72160000	ENSG00000166295	-60Kb	0.0026	2e-05	34	44
chr10	92880000	92900000	ENSG00000138119	-600Kb	0.015	8.9e-05	4	15		chr10	72160000	72180000	ENSG00000166295	-40Kb	6.8e-07	4.6e-09	47	61
chr10	93000000	93020000	ENSG00000138119	-480Kb	0.036	0.00025	4.8	15		chr10	72180000	72200000	ENSG00000166295	-20Kb	0	0	83	110
chr10	93360000	93380000	ENSG00000138119	-120Kb	0	0	15	44		chr10	72320000	72340000	ENSG00000166295	120Kb	0.023	0.00023	19	28
chr10	93380000	93400000	ENSG00000138119	-100Kb	0	0	17	44		chr10	72340000	72360000	ENSG00000166295	140Kb	0.021	0.00018	17	26
chr10	93400000	93420000	ENSG00000138119	-80Kb	7.2e-07	2.8e-09	21	37		chr10	71860000	71880000	ENSG00000138303	-340Kb	0.025	0.00026	8.7	17
chr10	93420000	93440000	ENSG00000138119	-60Kb	5.5e-06	2.7e-08	27	42		chr10	71900000	71920000	ENSG00000138303	-300Kb	0.032	0.00037	10	19
chr10	93460000	93480000	ENSG00000138119	-20Kb	0	0	66	90		chr10	72040000	72060000	ENSG00000138303	-160Kb	3.5e-10	2e-12	15	33
chr10	92880000	92900000	ENSG00000138180	-600Kb	0.015	8.9e-05	4	15		chr10	72060000	72080000	ENSG00000138303	-140Kb	4.3e-13	1.7e-15	17	37
chr10	93000000	93020000	ENSG00000138180	-480Kb	0.036	0.00025	4.8	15		chr10	72080000	72100000	ENSG00000138303	-120Kb	0	0	19	47
chr10	93360000	93380000	ENSG00000138180	-120Kb	0	0	15	44		chr10	72100000	72120000	ENSG00000138303	-100Kb	3.4e-11	1.6e-13	23	41
chr10	93380000	93400000	ENSG00000138180	-100Kb	0	0	17	44		chr10	72120000	72140000	ENSG00000138303	-80Kb	0	0	27	51
chr10	93400000	93420000	ENSG00000138180	-80Kb	7.2e-07	2.8e-09	21	37		chr10	72140000	72160000	ENSG00000138303	-60Kb	0.0026	2e-05	34	44
chr10	93420000	93440000	ENSG00000138180	-60Kb	5.5e-06	2.7e-08	27	42		chr10	72160000	72180000	ENSG00000138303	-40Kb	6.8e-07	4.6e-09	47	61
chr10	93460000	93480000	ENSG00000138180	-20Kb	0	0	66	90		chr10	72180000	72200000	ENSG00000138303	-20Kb	0	0	83	110
chr10	93540000	93560000	ENSG00000186188	-20Kb	2.8e-05	2.7e-08	66	81		chr10	72320000	72340000	ENSG00000138303	120Kb	0.023	0.00023	19	28
chr10	93580000	93600000	ENSG00000186188	20Kb	0.033	6.3e-05	78	89		chr10	72340000	72360000	ENSG00000138303	140Kb	0.021	0.00018	17	26
chr10	93620000	93640000	ENSG00000138207	20Kb	4.4e-09	4.2e-12	68	87		chr10	71940000	71960000	ENSG00000168209	-320Kb	0.0011	6.1e-06	9.5	20
chr10	93620000	93640000	ENSG00000095464	20Kb	4.4e-09	4.2e-12	68	87		chr10	72220000	72240000	ENSG00000168209	-40Kb	1.5e-10	5.6e-13	47	65
chr10	93680000	93700000	ENSG00000148690	-20Kb	0	0	68	97		chr10	72240000	72260000	ENSG00000168209	-20Kb	0	0	83	120
chr10	93720000	93740000	ENSG00000148690	20Kb	0.0055	1.6e-05	68	80		chr10	72280000	72300000	ENSG00000168209	20Kb	2.1e-07	9.9e-10	83	97
chr10	93800000	93820000	ENSG00000148690	100Kb	0.0013	2.6e-06	14	27		chr10	72300000	72320000	ENSG00000168209	40Kb	1.3e-10	3.7e-13	47	65
chr10	93720000	93740000	ENSG00000108231	-20Kb	0	0	68	92		chr10	72320000	72340000	ENSG00000168209	60Kb	2.3e-13	4.4e-16	34	54
chr10	93760000	93780000	ENSG00000108231	20Kb	0	0	68	99		chr10	71260000	71280000	ENSG00000148719	-1080Kb	0.00062	5.5e-06	1.9	13
chr10	87900000	87920000	ENSG00000176273	-5980Kb	0.0082	2.3e-05	0	11		chr10	71900000	71920000	ENSG00000148719	-440Kb	5.2e-07	1.5e-09	6.2	21
chr10	93820000	93840000	ENSG00000176273	-60Kb	0.0077	1.5e-05	23	35		chr10	72060000	72080000	ENSG00000148719	-280Kb	0.0012	1.3e-05	11	22
chr10	93860000	93880000	ENSG00000176273	-20Kb	0.0077	1e-05	68	80		chr10	72200000	72220000	ENSG00000148719	-140Kb	0.012	0.00018	17	26
chr10	94400000	94420000	ENSG00000176273	520Kb	0.04	0.00015	5.7	16		chr10	72240000	72260000	ENSG00000148719	-100Kb	0.032	0.0005	23	31
chr10	93960000	93980000	ENSG00000138193	-20Kb	0	0	68	93		chr10	72620000	72640000	ENSG00000148719	280Kb	0.0012	1.2e-05	8.5	19
chr10	94320000	94340000	ENSG00000138193	340Kb	0.0074	1.4e-05	7.3	19		chr10	72680000	72700000	ENSG00000148719	340Kb	1.3e-05	4.9e-08	7.5	21
chr10	94520000	94540000	ENSG00000119969	-20Kb	0	0	31	67		chr10	72740000	72760000	ENSG00000148719	400Kb	0.00035	2.8e-06	6.8	18
chr10	94560000	94580000	ENSG00000119969	20Kb	0	0	50	84		chr10	72760000	72780000	ENSG00000148719	420Kb	3.5e-05	1.8e-07	6.6	19
chr10	94740000	94760000	ENSG00000165841	-20Kb	4.6e-10	8.8e-13	50	70		chr10	72820000	72840000	ENSG00000148719	480Kb	1.4e-11	1.3e-14	6	25
chr10	94780000	94800000	ENSG00000165841	20Kb	0	0	50	75		chr10	72840000	72860000	ENSG00000148719	500Kb	1e-10	2e-13	5.9	24
chr10	94860000	94880000	ENSG00000276490	20Kb	0	0	50	95		chr10	72860000	72880000	ENSG00000148719	520Kb	3.5e-05	2.1e-07	5.7	18
chr10	94900000	94920000	ENSG00000138109	-20Kb	0	0	50	93		chr10	72880000	72900000	ENSG00000148719	540Kb	0.00011	7.9e-07	5.6	17
chr10	94940000	94960000	ENSG00000138109	20Kb	0	0	50	74		chr10	72920000	72940000	ENSG00000148719	580Kb	0.011	0.00015	5.1	14
chr10	94980000	95000000	ENSG00000138109	60Kb	0.028	7.9e-05	22	33		chr10	72940000	72960000	ENSG00000148719	600Kb	0.0012	1.4e-05	4.9	15
chr10	94640000	94660000	ENSG00000138115	-420Kb	0.039	0.00011	5.1	16		chr10	73040000	73060000	ENSG00000148719	700Kb	0.0013	1.6e-05	4	14
chr10	95040000	95060000	ENSG00000138115	-20Kb	5.9e-08	5.6e-11	50	68		chr10	72340000	72360000	ENSG00000107745	-280Kb	0.0024	1.2e-05	8.5	19
chr10	95080000	95100000	ENSG00000138115	20Kb	8.7e-05	1.7e-07	50	64		chr10	72360000	72380000	ENSG00000107745	-260Kb	2.1e-06	6.1e-09	9	23
chr10	94660000	94680000	ENSG00000173124	-520Kb	0.011	3.1e-05	4.4	16		chr10	72380000	72400000	ENSG00000107745	-240Kb	6.5e-09	1.3e-11	9.4	26
chr10	95160000	95180000	ENSG00000173124	-20Kb	7.3e-10	7e-13	50	70		chr10	72400000	72420000	ENSG00000107745	-220Kb	0.033	0.00025	14	23
chr10	95200000	95220000	ENSG00000173124	20Kb	1.5e-05	2.9e-08	50	65		chr10	72420000	72440000	ENSG00000107745	-200Kb	1.7e-05	6.5e-08	16	29
chr10	95260000	95280000	ENSG00000107438	-20Kb	0	0	50	82		chr10	72640000	72660000	ENSG00000107745	20Kb	0	0	86	110
chr10	95300000	95320000	ENSG00000107438	20Kb	0	0	50	94		chr10	72820000	72840000	ENSG00000107745	200Kb	0.0032	1.9e-05	16	26
chr10	95340000	95360000	ENSG00000107438	60Kb	0.03	8.6e-05	22	33		chr10	72840000	72860000	ENSG00000107745	220Kb	0.0032	2.2e-05	14	24
chr10	95380000	95400000	ENSG00000095637	-180Kb	1e-05	3.9e-08	9.6	25		chr10	72340000	72360000	ENSG00000156026	-340Kb	2.4e-05	4.6e-08	7.5	21
chr10	95400000	95420000	ENSG00000095637	-160Kb	6.5e-05	3.7e-07	11	24		chr10	72360000	72380000	ENSG00000156026	-320Kb	0	0	7.8	32
chr10	95420000	95440000	ENSG00000095637	-140Kb	4.1e-05	2e-07	12	26		chr10	72380000	72400000	ENSG00000156026	-300Kb	7.7e-05	3e-07	8.2	21
chr10	95440000	95460000	ENSG00000095637	-120Kb	0.00078	5.2e-06	13	25		chr10	72660000	72680000	ENSG00000156026	-20Kb	7.7e-05	2.3e-07	86	98
chr10	95460000	95480000	ENSG00000095637	-100Kb	2.7e-06	7.8e-09	15	31		chr10	72820000	72840000	ENSG00000156026	140Kb	0.0038	1.8e-05	17	27
chr10	95480000	95500000	ENSG00000095637	-80Kb	0.00093	7.1e-06	18	30		chr10	72340000	72360000	ENSG00000138315	-540Kb	0.00015	7.1e-07	5.6	17
chr10	95540000	95560000	ENSG00000095637	-20Kb	0	0	50	75		chr10	72360000	72380000	ENSG00000138315	-520Kb	1.5e-09	2.8e-12	5.7	23
chr10	95580000	95600000	ENSG00000095637	20Kb	0	0	50	84		chr10	72380000	72400000	ENSG00000138315	-500Kb	8.8e-10	8.4e-13	5.9	23
chr10	95880000	95900000	ENSG00000119977	200Kb	0.0075	1.4e-05	9.6	21		chr10	72400000	72420000	ENSG00000138315	-480Kb	5.7e-07	1.6e-09	5.6	20
chr10	95900000	95920000	ENSG00000119977	220Kb	0.0075	7.3e-06	9	21		chr10	72440000	72460000	ENSG00000138315	-440Kb	0.0013	7.3e-06	6.2	17
chr10	95800000	95820000	ENSG00000138185	100Kb	3.6e-06	3.4e-09	13	30		chr10	72480000	72500000	ENSG00000138315	-400Kb	0.0028	1.9e-05	6.9	17
chr10	95680000	95700000	ENSG00000188649	-220Kb	0.0076	7.2e-06	9	21		chr10	72920000	72940000	ENSG00000138315	40Kb	9.3e-07	3.6e-09	48	63
chr10	95940000	95960000	ENSG00000270099	20Kb	1e-05	9.6e-09	64	80		chr10	72340000	72360000	ENSG00000138308	-600Kb	0.0027	1.3e-05	4.9	15
chr10	96060000	96080000	ENSG00000107443	20Kb	7e-13	6.7e-16	64	86		chr10	72360000	72380000	ENSG00000138308	-580Kb	4.3e-06	4.1e-09	5.1	19
chr10	96140000	96160000	ENSG00000177853	20Kb	2.6e-07	2.5e-10	64	81		chr10	72380000	72400000	ENSG00000138308	-560Kb	0.018	0.00011	5.3	15
chr10	96280000	96300000	ENSG00000107447	-20Kb	0.042	4.1e-05	64	75		chr10	72400000	72420000	ENSG00000138308	-540Kb	0.038	0.00029	4.8	13
chr10	96480000	96500000	ENSG00000095587	-20Kb	0	0	49	86		chr10	72440000	72460000	ENSG00000138308	-500Kb	0.027	0.00018	5.3	14
chr10	96520000	96540000	ENSG00000095587	20Kb	0	0	49	74		chr10	72900000	72920000	ENSG00000138308	-40Kb	1.9e-05	3.6e-08	48	62
chr10	96560000	96580000	ENSG00000077147	-20Kb	0	0	49	75		chr10	72920000	72940000	ENSG00000138308	-20Kb	0.00088	3.4e-06	86	97
chr10	96600000	96620000	ENSG00000077147	20Kb	0	0	49	75		chr10	72960000	72980000	ENSG00000138308	20Kb	0.00013	3.7e-07	86	98
chr10	96700000	96720000	ENSG00000155629	-20Kb	0	0	49	80		chr10	72400000	72420000	ENSG00000122884	-680Kb	0.0023	8.4e-06	3.7	14
chr10	96740000	96760000	ENSG00000155629	20Kb	0	0	49	72		chr10	72440000	72460000	ENSG00000122884	-640Kb	0.00065	1.3e-06	3.9	16
chr10	97020000	97040000	ENSG00000196233	200Kb	0.045	4.3e-05	11	22		chr10	73100000	73120000	ENSG00000122884	20Kb	0	0	86	130
chr10	97080000	97100000	ENSG00000187122	-100Kb	0	0	17	44		chr10	73180000	73200000	ENSG00000122884	100Kb	0.0023	8.8e-06	23	33
chr10	97100000	97120000	ENSG00000187122	-80Kb	0.014	5.6e-05	20	31		chr10	73080000	73100000	ENSG00000166321	-20Kb	0	0	86	130
chr10	97160000	97180000	ENSG00000187122	-20Kb	0	0	49	83		chr10	73120000	73140000	ENSG00000166321	20Kb	0	0	86	110
chr10	97200000	97220000	ENSG00000187122	20Kb	0	0	49	72		chr10	73180000	73200000	ENSG00000138286	20Kb	0	0	86	110
chr10	97260000	97280000	ENSG00000269891	-20Kb	0	0	49	100		chr10	73200000	73220000	ENSG00000138286	40Kb	0.001	3e-06	48	60
chr10	97300000	97320000	ENSG00000269891	20Kb	0	0	49	89		chr10	73220000	73240000	ENSG00000138286	60Kb	3.4e-08	6.6e-11	35	50
chr10	97260000	97280000	ENSG00000213390	-20Kb	0	0	49	100		chr10	73180000	73200000	ENSG00000122882	20Kb	0	0	86	110
chr10	97300000	97320000	ENSG00000213390	20Kb	0	0	49	89		chr10	73200000	73220000	ENSG00000122882	40Kb	0.001	3e-06	48	60
chr10	97280000	97300000	ENSG00000165879	-20Kb	0	0	49	89		chr10	73220000	73240000	ENSG00000122882	60Kb	3.4e-08	6.6e-11	35	50
chr10	97320000	97340000	ENSG00000165879	20Kb	7.3e-09	1.4e-11	49	67		chr10	73220000	73240000	ENSG00000213551	-20Kb	0	0	86	110
chr10	97300000	97320000	ENSG00000181274	-20Kb	1.5e-08	1.4e-11	49	67		chr10	73360000	73380000	ENSG00000213551	120Kb	1.2e-05	5.9e-08	19	33
chr10	97340000	97360000	ENSG00000181274	20Kb	1.5e-08	2.9e-11	49	67		chr10	73380000	73400000	ENSG00000213551	140Kb	0.012	0.00012	17	26
chr10	97460000	97480000	ENSG00000171311	20Kb	9.9e-11	9.5e-14	79	99		chr10	73420000	73440000	ENSG00000213551	180Kb	0.0071	6.2e-05	18	28
chr10	97540000	97560000	ENSG00000171311	100Kb	2.1e-06	4.1e-09	15	31		chr10	73440000	73460000	ENSG00000213551	200Kb	0.0014	1.1e-05	16	26
chr10	97460000	97480000	ENSG00000171307	20Kb	9.9e-11	9.5e-14	79	99		chr10	73480000	73500000	ENSG00000213551	240Kb	0	0	13	33
chr10	97540000	97560000	ENSG00000171307	100Kb	2.1e-06	4.1e-09	15	31		chr10	73520000	73540000	ENSG00000213551	280Kb	0.024	0.00027	11	19
chr10	97460000	97480000	ENSG00000165887	-100Kb	0.0032	6.1e-06	15	27		chr10	73620000	73640000	ENSG00000213551	380Kb	4.1e-05	2.4e-07	7.4	20
chr10	97580000	97600000	ENSG00000165887	20Kb	0.00057	5.4e-07	79	93		chr10	73640000	73660000	ENSG00000213551	400Kb	1e-07	3e-10	6.9	22
chr10	97560000	97580000	ENSG00000241935	-20Kb	0.00056	5.4e-07	79	93		chr10	73720000	73740000	ENSG00000213551	480Kb	4.4e-07	1.7e-09	3.4	18
chr10	97560000	97580000	ENSG00000203942	-20Kb	0.00056	5.4e-07	79	93		chr10	73740000	73760000	ENSG00000213551	500Kb	0.01	9.8e-05	3.3	12
chr10	97720000	97740000	ENSG00000155254	20Kb	9.4e-08	9e-11	79	97		chr10	73760000	73780000	ENSG00000213551	520Kb	0.0014	1.1e-05	3.1	14
chr10	97700000	97720000	ENSG00000155256	-20Kb	9.3e-08	8.9e-11	79	97		chr10	73220000	73240000	ENSG00000182180	-20Kb	0	0	86	110
chr10	97780000	97800000	ENSG00000120057	20Kb	3.5e-13	3.3e-16	79	100		chr10	73360000	73380000	ENSG00000182180	120Kb	1.2e-05	5.9e-08	19	33
chr10	97860000	97880000	ENSG00000120057	100Kb	2.3e-12	4.4e-15	15	36		chr10	73380000	73400000	ENSG00000182180	140Kb	0.012	0.00012	17	26
chr10	98020000	98040000	ENSG00000120057	260Kb	0.0083	2.4e-05	6.8	18		chr10	73420000	73440000	ENSG00000182180	180Kb	0.0071	6.2e-05	18	28
chr10	97760000	97780000	ENSG00000095713	-260Kb	4.7e-09	2.7e-11	6.8	18		chr10	73440000	73460000	ENSG00000182180	200Kb	0.0014	1.1e-05	16	26
chr10	97820000	97840000	ENSG00000095713	-200Kb	0.0012	9e-06	9.1	16		chr10	73480000	73500000	ENSG00000182180	240Kb	0	0	13	33
chr10	97880000	97900000	ENSG00000095713	-140Kb	0	0	11	28		chr10	73520000	73540000	ENSG00000182180	280Kb	0.024	0.00027	11	19
chr10	97900000	97920000	ENSG00000095713	-120Kb	0	0	13	30		chr10	73620000	73640000	ENSG00000182180	380Kb	4.1e-05	2.4e-07	7.4	20
chr10	97920000	97940000	ENSG00000095713	-100Kb	2.5e-13	1.2e-15	15	28		chr10	73640000	73660000	ENSG00000182180	400Kb	1e-07	3e-10	6.9	22
chr10	97940000	97960000	ENSG00000095713	-80Kb	3.9e-05	2.6e-07	18	27		chr10	73720000	73740000	ENSG00000182180	480Kb	4.4e-07	1.7e-09	3.4	18
chr10	97960000	97980000	ENSG00000095713	-60Kb	0.0022	1.9e-05	24	31		chr10	73740000	73760000	ENSG00000182180	500Kb	0.01	9.8e-05	3.3	12
chr10	98000000	98020000	ENSG00000095713	-20Kb	0	0	64	86		chr10	73760000	73780000	ENSG00000182180	520Kb	0.0014	1.1e-05	3.1	14
chr10	98040000	98060000	ENSG00000095713	20Kb	2.9e-14	1.1e-16	64	78		chr10	73260000	73280000	ENSG00000156042	-80Kb	1.5e-07	1.5e-10	27	43
chr10	97920000	97940000	ENSG00000166024	-200Kb	9.6e-06	9.3e-09	8.3	18		chr10	73300000	73320000	ENSG00000156042	-40Kb	0.02	6.9e-05	48	58
chr10	98100000	98120000	ENSG00000166024	-20Kb	0.036	7e-05	64	71		chr10	73320000	73340000	ENSG00000156042	-20Kb	0.02	9.4e-05	86	95
chr10	99520000	99540000	ENSG00000166024	1400Kb	0.045	0.00013	1.3	7.5		chr10	73360000	73380000	ENSG00000156042	20Kb	2.8e-07	5.4e-10	86	100
chr10	98240000	98260000	ENSG00000138131	-20Kb	5.7e-14	1.1e-16	64	78		chr10	73460000	73480000	ENSG00000156042	120Kb	0.02	9.3e-05	19	29
chr10	98280000	98300000	ENSG00000138131	20Kb	0	0	64	92		chr10	73620000	73640000	ENSG00000156042	280Kb	0.03	0.00017	11	19
chr10	98300000	98320000	ENSG00000119943	-100Kb	3.7e-06	1.5e-08	15	24		chr10	73260000	73280000	ENSG00000138279	-140Kb	0.012	4.6e-05	17	27
chr10	98320000	98340000	ENSG00000119943	-80Kb	6.9e-11	2e-13	18	30		chr10	73440000	73460000	ENSG00000138279	40Kb	1.1e-08	1.1e-11	48	65
chr10	98360000	98380000	ENSG00000119943	-40Kb	6.2e-05	3.6e-07	34	43		chr10	73480000	73500000	ENSG00000138279	80Kb	1.3e-07	2.4e-10	27	43
chr10	98380000	98400000	ENSG00000119943	-20Kb	0	0	64	87		chr10	73500000	73520000	ENSG00000138279	100Kb	1.4e-05	4.1e-08	23	36
chr10	98420000	98440000	ENSG00000119943	20Kb	0	0	64	90		chr10	73240000	73260000	ENSG00000166343	-180Kb	0.012	6e-05	18	28
chr10	99320000	99340000	ENSG00000119943	920Kb	0.0074	5.8e-05	4.7	11		chr10	73440000	73460000	ENSG00000166343	20Kb	0	0	86	130
chr10	99540000	99560000	ENSG00000119943	1140Kb	0.033	0.00029	1.5	7.3		chr10	73460000	73480000	ENSG00000166343	40Kb	2.6e-06	5.1e-09	48	62
chr10	99600000	99620000	ENSG00000119943	1200Kb	0.00067	4.6e-06	1.4	8.8		chr10	73480000	73500000	ENSG00000166343	60Kb	0.00095	2.7e-06	35	46
chr10	99740000	99760000	ENSG00000119943	1340Kb	3.3e-05	1.6e-07	1.3	9.8		chr10	73760000	73780000	ENSG00000166343	340Kb	0.002	7.7e-06	5.2	16
chr10	98240000	98260000	ENSG00000289758	-200Kb	6.6e-05	1.3e-07	8.3	17		chr10	73240000	73260000	ENSG00000107758	-240Kb	0	0	13	33
chr10	98420000	98440000	ENSG00000289758	-20Kb	0.00048	1.4e-06	64	72		chr10	73360000	73380000	ENSG00000107758	-120Kb	0.0097	5.6e-05	19	29
chr10	98820000	98840000	ENSG00000289758	380Kb	0.0091	3.5e-05	6.5	13		chr10	73400000	73420000	ENSG00000107758	-80Kb	8.1e-08	2.4e-10	27	43
chr10	99580000	99600000	ENSG00000289758	1140Kb	6.6e-05	9.6e-08	1.5	10		chr10	73420000	73440000	ENSG00000107758	-60Kb	0.0007	2.7e-06	35	46
chr10	98240000	98260000	ENSG00000107521	-200Kb	6.6e-05	1.3e-07	8.3	17		chr10	73460000	73480000	ENSG00000107758	-20Kb	0	0	86	110
chr10	98420000	98440000	ENSG00000107521	-20Kb	0.00048	1.4e-06	64	72		chr10	73760000	73780000	ENSG00000107758	280Kb	0.0077	3.7e-05	6.5	16
chr10	98820000	98840000	ENSG00000107521	380Kb	0.0091	3.5e-05	6.5	13		chr10	73240000	73260000	ENSG00000166348	-380Kb	4.6e-05	2.2e-07	7.4	20
chr10	99580000	99600000	ENSG00000107521	1140Kb	6.6e-05	9.6e-08	1.5	10		chr10	73260000	73280000	ENSG00000166348	-360Kb	0.035	0.00034	7.9	16
chr10	98200000	98220000	ENSG00000172987	-1020Kb	0.0052	5.1e-05	4.5	11		chr10	73320000	73340000	ENSG00000166348	-300Kb	0.003	2e-05	9.8	20
chr10	98280000	98300000	ENSG00000172987	-940Kb	0.043	0.00051	4.6	10		chr10	73340000	73360000	ENSG00000166348	-280Kb	0.019	0.00017	11	19
chr10	98500000	98520000	ENSG00000172987	-720Kb	8.1e-06	4e-08	5.1	14		chr10	73500000	73520000	ENSG00000166348	-120Kb	0.00021	1.2e-06	19	31
chr10	98520000	98540000	ENSG00000172987	-700Kb	0.0027	2.4e-05	5.2	12		chr10	73520000	73540000	ENSG00000166348	-100Kb	0	0	23	67
chr10	98540000	98560000	ENSG00000172987	-680Kb	2.6e-07	1e-09	5.2	15		chr10	73540000	73560000	ENSG00000166348	-80Kb	0	0	27	55
chr10	98660000	98680000	ENSG00000172987	-560Kb	0.0026	2.1e-05	5.6	12		chr10	73560000	73580000	ENSG00000166348	-60Kb	4.4e-08	1.7e-10	35	50
chr10	98760000	98780000	ENSG00000172987	-460Kb	0.0015	1.1e-05	6	13		chr10	73580000	73600000	ENSG00000166348	-40Kb	0.0092	7.1e-05	48	58
chr10	98900000	98920000	ENSG00000172987	-320Kb	1.8e-08	5.2e-11	6.9	17		chr10	73600000	73620000	ENSG00000166348	-20Kb	7.2e-12	2.1e-14	86	100
chr10	98920000	98940000	ENSG00000172987	-300Kb	0.035	0.00038	7.1	13		chr10	73240000	73260000	ENSG00000177791	-400Kb	7e-08	2.7e-10	6.9	22
chr10	99080000	99100000	ENSG00000172987	-140Kb	0.00036	2.1e-06	11	19		chr10	73260000	73280000	ENSG00000177791	-380Kb	3.1e-07	1.8e-09	7.4	22
chr10	99200000	99220000	ENSG00000172987	-20Kb	0	0	64	93		chr10	73280000	73300000	ENSG00000177791	-360Kb	0.0036	3.1e-05	7.9	18
chr10	99240000	99260000	ENSG00000172987	20Kb	1.1e-11	2.2e-14	64	77		chr10	73380000	73400000	ENSG00000177791	-260Kb	0.0017	1.3e-05	12	22
chr10	98280000	98300000	ENSG00000119946	-1040Kb	0.036	0.00025	4.5	10		chr10	73500000	73520000	ENSG00000177791	-140Kb	1.2e-11	3.6e-14	17	35
chr10	98340000	98360000	ENSG00000119946	-980Kb	0.029	0.00017	4.6	10		chr10	73520000	73540000	ENSG00000177791	-120Kb	0	0	19	68
chr10	98360000	98380000	ENSG00000119946	-960Kb	0.029	0.0001	4.6	11		chr10	73540000	73560000	ENSG00000177791	-100Kb	0	0	23	68
chr10	98400000	98420000	ENSG00000119946	-920Kb	0.024	4.6e-05	4.7	11		chr10	73560000	73580000	ENSG00000177791	-80Kb	8.6e-06	5.8e-08	27	40
chr10	98540000	98560000	ENSG00000119946	-780Kb	0.029	0.00011	5	11		chr10	73660000	73680000	ENSG00000177791	20Kb	2.5e-07	1.2e-09	86	100
chr10	99300000	99320000	ENSG00000119946	-20Kb	1.8e-08	1.8e-11	64	75		chr10	73640000	73660000	ENSG00000166317	-20Kb	1.3e-06	1.2e-09	86	100
chr10	107860000	107880000	ENSG00000119946	8540Kb	0.029	0.00014	0	6		chr10	73240000	73260000	ENSG00000176986	-500Kb	0.019	9.4e-05	3.3	12
chr10	98120000	98140000	ENSG00000120053	-1300Kb	0.023	0.00021	1.3	7.2		chr10	73520000	73540000	ENSG00000176986	-220Kb	8.8e-05	2.5e-07	8.6	21
chr10	98520000	98540000	ENSG00000120053	-900Kb	4.8e-06	1.9e-08	1.8	11		chr10	73540000	73560000	ENSG00000176986	-200Kb	0.014	5.3e-05	9.6	19
chr10	98680000	98700000	ENSG00000120053	-740Kb	0.037	0.0004	2.1	7.6		chr10	73720000	73740000	ENSG00000176986	-20Kb	0	0	81	100
chr10	99380000	99400000	ENSG00000120053	-40Kb	0.0079	6.2e-05	22	28		chr10	73760000	73780000	ENSG00000176986	20Kb	0	0	81	120
chr10	99400000	99420000	ENSG00000120053	-20Kb	0	0	64	79		chr10	73240000	73260000	ENSG00000196968	-520Kb	0.0021	1e-05	3.1	14
chr10	99560000	99580000	ENSG00000120053	140Kb	0.00073	5e-06	12	19		chr10	73420000	73440000	ENSG00000196968	-340Kb	0.0019	7.6e-06	5.2	16
chr10	99580000	99600000	ENSG00000120053	160Kb	9.9e-07	2.9e-09	11	20		chr10	73480000	73500000	ENSG00000196968	-280Kb	0.0064	3.7e-05	6.5	16
chr10	99600000	99620000	ENSG00000120053	180Kb	0	0	9.5	24		chr10	73500000	73520000	ENSG00000196968	-260Kb	0.013	9e-05	7.1	16
chr10	99620000	99640000	ENSG00000120053	200Kb	0.037	0.0004	8.7	14		chr10	73520000	73540000	ENSG00000196968	-240Kb	0.0019	6.4e-06	7.8	18
chr10	99660000	99680000	ENSG00000120053	240Kb	0.00025	1.2e-06	7.4	15		chr10	73740000	73760000	ENSG00000196968	-20Kb	0	0	81	120
chr10	99700000	99720000	ENSG00000120053	280Kb	0.00073	4.6e-06	6.5	14		chr10	73780000	73800000	ENSG00000196968	20Kb	6.9e-10	1.3e-12	81	98
chr10	98120000	98140000	ENSG00000119919	-1400Kb	0.026	7.5e-05	1.3	7.5		chr10	73760000	73780000	ENSG00000172586	-20Kb	6.9e-10	1.3e-12	81	98
chr10	99380000	99400000	ENSG00000119919	-140Kb	0.026	7.2e-05	7.9	14		chr10	73800000	73820000	ENSG00000172586	20Kb	2.2e-10	2.1e-13	81	99
chr10	99540000	99560000	ENSG00000119919	20Kb	9.4e-06	9.2e-09	64	73		chr10	73860000	73880000	ENSG00000172586	80Kb	0.046	0.00013	27	36
chr10	99660000	99680000	ENSG00000155287	40Kb	7.5e-05	1.5e-07	35	43		chr10	73760000	73780000	ENSG00000214655	-20Kb	6.9e-10	1.3e-12	81	98
chr10	99720000	99740000	ENSG00000155287	100Kb	6.9e-09	6.7e-12	16	27		chr10	73800000	73820000	ENSG00000214655	20Kb	2.2e-10	2.1e-13	81	99
chr10	100340000	100360000	ENSG00000155287	720Kb	0.00044	1.3e-06	2.7	10		chr10	73860000	73880000	ENSG00000214655	80Kb	0.046	0.00013	27	36
chr10	99660000	99680000	ENSG00000198018	20Kb	0	0	64	90		chr10	73460000	73480000	ENSG00000272916	-340Kb	0.003	5.8e-06	5.2	16
chr10	99380000	99400000	ENSG00000119929	-320Kb	1.1e-05	2.2e-08	4.1	13		chr10	73780000	73800000	ENSG00000272916	-20Kb	2.2e-10	2.1e-13	81	99
chr10	99420000	99440000	ENSG00000119929	-280Kb	0.0015	4.4e-06	6.5	14		chr10	73460000	73480000	ENSG00000166507	-340Kb	0.003	5.8e-06	5.2	16
chr10	99540000	99560000	ENSG00000119929	-160Kb	0.02	7.9e-05	11	17		chr10	73780000	73800000	ENSG00000166507	-20Kb	2.2e-10	2.1e-13	81	99
chr10	99720000	99740000	ENSG00000119929	20Kb	2.1e-06	2.1e-09	64	73		chr10	73780000	73800000	ENSG00000148660	-80Kb	0.023	0.00013	27	36
chr10	99380000	99400000	ENSG00000285932	-340Kb	0.00072	2.8e-06	3.9	11		chr10	73840000	73860000	ENSG00000148660	-20Kb	0	0	81	130
chr10	99620000	99640000	ENSG00000285932	-100Kb	3.2e-09	6.3e-12	16	27		chr10	74060000	74080000	ENSG00000148660	200Kb	0.023	0.00012	13	22
chr10	99700000	99720000	ENSG00000285932	-20Kb	7e-07	2e-09	64	73		chr10	74080000	74100000	ENSG00000148660	220Kb	1.3e-07	2.4e-10	12	27
chr10	99740000	99760000	ENSG00000285932	20Kb	0	0	64	85		chr10	74180000	74200000	ENSG00000148660	320Kb	0.0004	1.2e-06	9.5	21
chr10	99380000	99400000	ENSG00000014919	-340Kb	0.00072	2.8e-06	3.9	11		chr10	75120000	75140000	ENSG00000148660	1260Kb	0.0011	4.3e-06	1.2	12
chr10	99620000	99640000	ENSG00000014919	-100Kb	3.2e-09	6.3e-12	16	27		chr10	73880000	73900000	ENSG00000122861	-20Kb	0	0	81	110
chr10	99700000	99720000	ENSG00000014919	-20Kb	7e-07	2e-09	64	73		chr10	73920000	73940000	ENSG00000122861	20Kb	0	0	81	150
chr10	99740000	99760000	ENSG00000014919	20Kb	0	0	64	85		chr10	73980000	74000000	ENSG00000122861	80Kb	0.035	0.00031	27	35
chr10	99800000	99820000	ENSG00000023839	20Kb	0	0	64	89		chr10	74000000	74020000	ENSG00000122861	100Kb	0.00044	2.1e-06	22	34
chr10	100000000	100020000	ENSG00000023839	220Kb	0.0081	3.1e-05	8	15		chr10	74020000	74040000	ENSG00000122861	120Kb	0.0065	5e-05	19	29
chr10	100120000	100140000	ENSG00000023839	340Kb	2.4e-05	4.6e-08	5.5	14		chr10	74040000	74060000	ENSG00000122861	140Kb	0.00057	3.3e-06	17	28
chr10	100140000	100160000	ENSG00000023839	360Kb	0.0081	2.5e-05	5.2	12		chr10	74060000	74080000	ENSG00000122861	160Kb	1.9e-05	7.5e-08	15	28
chr10	103140000	103160000	ENSG00000023839	3360Kb	0.029	0.00014	0.41	6.4		chr10	74080000	74100000	ENSG00000122861	180Kb	2.1e-06	6.1e-09	14	28
chr10	99780000	99800000	ENSG00000107554	-220Kb	0.0044	2.9e-05	8	15		chr10	75080000	75100000	ENSG00000122861	1180Kb	0.0014	9.7e-06	1.3	12
chr10	99820000	99840000	ENSG00000107554	-180Kb	1.8e-07	5.1e-10	9.5	19		chr10	73880000	73900000	ENSG00000035403	-100Kb	0.038	0.00018	22	31
chr10	99840000	99860000	ENSG00000107554	-160Kb	1.6e-05	8e-08	11	19		chr10	73940000	73960000	ENSG00000035403	-40Kb	5.7e-14	1.1e-16	46	66
chr10	99880000	99900000	ENSG00000107554	-120Kb	8.6e-13	1.7e-15	14	26		chr10	73960000	73980000	ENSG00000035403	-20Kb	0	0	81	120
chr10	99900000	99920000	ENSG00000107554	-100Kb	1.1e-05	4.4e-08	16	24		chr10	74000000	74020000	ENSG00000035403	20Kb	0.0018	6.8e-06	81	92
chr10	99920000	99940000	ENSG00000107554	-80Kb	0.0026	1.5e-05	19	26		chr10	74040000	74060000	ENSG00000035403	60Kb	4.9e-08	1.4e-10	33	49
chr10	100020000	100040000	ENSG00000107554	20Kb	0	0	64	80		chr10	74120000	74140000	ENSG00000185009	-20Kb	1.3e-09	3.7e-12	81	98
chr10	99820000	99840000	ENSG00000120054	-260Kb	1.5e-05	2.9e-08	6.9	16		chr10	74160000	74180000	ENSG00000185009	20Kb	0	0	81	100
chr10	99840000	99860000	ENSG00000120054	-240Kb	0.0007	2.1e-06	7.4	15		chr10	74220000	74240000	ENSG00000185009	80Kb	0.022	0.00015	27	35
chr10	100060000	100080000	ENSG00000120054	-20Kb	0	0	64	79		chr10	75080000	75100000	ENSG00000185009	940Kb	3.1e-12	6e-15	1.7	21
chr10	99820000	99840000	ENSG00000107566	-360Kb	0.01	2.9e-05	5.2	12		chr10	75100000	75120000	ENSG00000185009	960Kb	9.4e-07	3.6e-09	1.7	16
chr10	100200000	100220000	ENSG00000107566	20Kb	0.004	7.7e-06	64	71		chr10	75140000	75160000	ENSG00000185009	1000Kb	0.015	8.9e-05	1.6	11
chr10	100240000	100260000	ENSG00000107566	60Kb	0.00074	7.1e-07	19	27		chr10	75180000	75200000	ENSG00000185009	1040Kb	0.023	0.00018	1.5	10
chr10	99740000	99760000	ENSG00000213341	-480Kb	5.6e-10	1.6e-12	4.1	15		chr10	75200000	75220000	ENSG00000185009	1060Kb	0.0015	7.1e-06	1.5	12
chr10	99840000	99860000	ENSG00000213341	-380Kb	1.8e-10	3.5e-13	5	17		chr10	75240000	75260000	ENSG00000185009	1100Kb	0.027	0.00023	1.4	10
chr10	99900000	99920000	ENSG00000213341	-320Kb	0.0022	1.3e-05	5.8	13		chr10	74120000	74140000	ENSG00000156110	-20Kb	1.3e-09	3.7e-12	81	98
chr10	100200000	100220000	ENSG00000213341	-20Kb	1.5e-09	5.7e-12	64	75		chr10	74160000	74180000	ENSG00000156110	20Kb	0	0	81	100
chr10	100240000	100260000	ENSG00000213341	20Kb	0	0	44	74		chr10	74220000	74240000	ENSG00000156110	80Kb	0.022	0.00015	27	35
chr10	100500000	100520000	ENSG00000213341	280Kb	0.0079	5.4e-05	5.6	12		chr10	75080000	75100000	ENSG00000156110	940Kb	3.1e-12	6e-15	1.7	21
chr10	100760000	100780000	ENSG00000213341	540Kb	0.0001	5.1e-07	3.3	11		chr10	75100000	75120000	ENSG00000156110	960Kb	9.4e-07	3.6e-09	1.7	16
chr10	100060000	100080000	ENSG00000095485	-200Kb	0.0016	3e-06	7.3	15		chr10	75140000	75160000	ENSG00000156110	1000Kb	0.015	8.9e-05	1.6	11
chr10	100240000	100260000	ENSG00000095485	-20Kb	0	0	63	77		chr10	75180000	75200000	ENSG00000156110	1040Kb	0.023	0.00018	1.5	10
chr10	100280000	100300000	ENSG00000095485	20Kb	0.027	7.9e-05	63	69		chr10	75200000	75220000	ENSG00000156110	1060Kb	0.0015	7.1e-06	1.5	12
chr10	100860000	100880000	ENSG00000095485	600Kb	0.046	0.00018	4.7	11		chr10	75240000	75260000	ENSG00000156110	1100Kb	0.027	0.00023	1.4	10
chr10	100260000	100280000	ENSG00000196072	-20Kb	0.02	7.8e-05	63	69		chr10	74200000	74220000	ENSG00000188716	-860Kb	9e-08	3.5e-10	1.9	17
chr10	100300000	100320000	ENSG00000196072	20Kb	0	0	63	93		chr10	74220000	74240000	ENSG00000188716	-840Kb	0.00025	2.7e-06	1.9	13
chr10	100500000	100520000	ENSG00000196072	220Kb	0.0026	5e-06	10	17		chr10	74240000	74260000	ENSG00000188716	-820Kb	0.014	0.00019	2	11
chr10	100920000	100940000	ENSG00000196072	640Kb	0.013	3.9e-05	4.5	11		chr10	74260000	74280000	ENSG00000188716	-800Kb	1.3e-07	6.2e-10	2	17
chr10	100300000	100320000	ENSG00000107593	-20Kb	0	0	63	100		chr10	74280000	74300000	ENSG00000188716	-780Kb	0.0092	0.00012	2.1	11
chr10	100340000	100360000	ENSG00000107593	20Kb	0.001	9.2e-06	63	70		chr10	74360000	74380000	ENSG00000188716	-700Kb	1.5e-09	4.4e-12	2.4	19
chr10	100420000	100440000	ENSG00000107593	100Kb	0	0	18	39		chr10	74380000	74400000	ENSG00000188716	-680Kb	1.9e-05	1.5e-07	2.5	15
chr10	100440000	100460000	ENSG00000107593	120Kb	9.8e-12	4.8e-14	16	28		chr10	74500000	74520000	ENSG00000188716	-560Kb	4.9e-05	4.8e-07	3	15
chr10	100460000	100480000	ENSG00000107593	140Kb	0	0	14	32		chr10	74620000	74640000	ENSG00000188716	-440Kb	3.3e-05	2.9e-07	4	16
chr10	100480000	100500000	ENSG00000107593	160Kb	9.5e-06	6.5e-08	13	21		chr10	74640000	74660000	ENSG00000188716	-420Kb	0.017	0.00025	4.2	13
chr10	100500000	100520000	ENSG00000107593	180Kb	0	0	12	27		chr10	74660000	74680000	ENSG00000188716	-400Kb	3.2e-10	6.4e-13	4.4	22
chr10	100520000	100540000	ENSG00000107593	200Kb	6.7e-05	5.3e-07	11	19		chr10	74680000	74700000	ENSG00000188716	-380Kb	9.8e-06	6.8e-08	4.7	17
chr10	100840000	100860000	ENSG00000107593	520Kb	0.012	0.00012	5.3	11		chr10	74720000	74740000	ENSG00000188716	-340Kb	4.9e-07	2.9e-09	5.3	19
chr10	100860000	100880000	ENSG00000107593	540Kb	3.3e-09	2e-11	5.1	16		chr10	74740000	74760000	ENSG00000188716	-320Kb	0.00097	1.2e-05	5.7	16
chr10	99620000	99640000	ENSG00000099194	-720Kb	0.00022	1.1e-06	2.7	10		chr10	75080000	75100000	ENSG00000188716	20Kb	0	0	52	140
chr10	99840000	99860000	ENSG00000099194	-500Kb	0.035	0.00031	3.5	9.1		chr10	73900000	73920000	ENSG00000156671	-1180Kb	0.0004	8.1e-06	1.3	12
chr10	100320000	100340000	ENSG00000099194	-20Kb	0.0012	9.2e-06	63	70		chr10	73920000	73940000	ENSG00000156671	-1160Kb	0.04	0.0013	1.4	8.7
chr10	100360000	100380000	ENSG00000099194	20Kb	0	0	63	89		chr10	74100000	74120000	ENSG00000156671	-980Kb	0.0082	0.00024	1.6	10
chr10	100380000	100400000	ENSG00000099194	40Kb	0.00037	2.2e-06	37	45		chr10	74120000	74140000	ENSG00000156671	-960Kb	0.00028	5.3e-06	1.7	12
chr10	100420000	100440000	ENSG00000099194	80Kb	0	0	22	40		chr10	74140000	74160000	ENSG00000156671	-940Kb	8.2e-13	4.1e-15	1.7	21
chr10	100500000	100520000	ENSG00000099194	160Kb	0	0	13	31		chr10	74180000	74200000	ENSG00000156671	-900Kb	3.7e-11	2.9e-13	1.8	19
chr10	100520000	100540000	ENSG00000099194	180Kb	3.5e-08	1.4e-10	12	22		chr10	74200000	74220000	ENSG00000156671	-880Kb	0.00022	3.9e-06	1.8	13
chr10	100880000	100900000	ENSG00000099194	540Kb	0.00063	4.3e-06	5.1	12		chr10	74220000	74240000	ENSG00000156671	-860Kb	0	0	1.9	32
chr10	100300000	100320000	ENSG00000075290	-160Kb	0.0095	3.7e-05	13	19		chr10	74240000	74260000	ENSG00000156671	-840Kb	0	0	1.9	33
chr10	100320000	100340000	ENSG00000075290	-140Kb	0	0	14	32		chr10	74260000	74280000	ENSG00000156671	-820Kb	0	0	2	44
chr10	100440000	100460000	ENSG00000075290	-20Kb	0	0	63	91		chr10	74280000	74300000	ENSG00000156671	-800Kb	8.7e-12	6.1e-14	2	20
chr10	100480000	100500000	ENSG00000075290	20Kb	0	0	63	90		chr10	74300000	74320000	ENSG00000156671	-780Kb	3.7e-09	3.3e-11	2.1	18
chr10	99840000	99860000	ENSG00000075826	-660Kb	3.3e-05	2.2e-07	2.8	11		chr10	74320000	74340000	ENSG00000156671	-760Kb	4.3e-06	6.4e-08	2.2	15
chr10	100220000	100240000	ENSG00000075826	-280Kb	0.0055	5.3e-05	5.6	12		chr10	74340000	74360000	ENSG00000156671	-740Kb	7.2e-07	1e-08	2.2	16
chr10	100280000	100300000	ENSG00000075826	-220Kb	0.00056	4.9e-06	10	17		chr10	74360000	74380000	ENSG00000156671	-720Kb	0.0015	4e-05	2.3	12
chr10	100300000	100320000	ENSG00000075826	-200Kb	1.1e-06	6.5e-09	11	20		chr10	74420000	74440000	ENSG00000156671	-660Kb	3.9e-08	4.2e-10	2.5	17
chr10	100320000	100340000	ENSG00000075826	-180Kb	0	0	12	27		chr10	74440000	74460000	ENSG00000156671	-640Kb	0.0025	6.8e-05	2.6	12
chr10	100340000	100360000	ENSG00000075826	-160Kb	0	0	13	31		chr10	74460000	74480000	ENSG00000156671	-620Kb	0.019	0.00061	2.7	11
chr10	100400000	100420000	ENSG00000075826	-100Kb	0.00051	4e-06	18	26		chr10	74480000	74500000	ENSG00000156671	-600Kb	0.0013	3e-05	2.8	13
chr10	100480000	100500000	ENSG00000075826	-20Kb	7.9e-09	3.9e-11	63	73		chr10	74500000	74520000	ENSG00000156671	-580Kb	0.00096	2.1e-05	2.9	13
chr10	100860000	100880000	ENSG00000075826	360Kb	4.2e-13	1.2e-15	7	20		chr10	74520000	74540000	ENSG00000156671	-560Kb	3.9e-07	5e-09	3	17
chr10	100880000	100900000	ENSG00000075826	380Kb	4.1e-12	1.6e-14	6.7	19		chr10	74540000	74560000	ENSG00000156671	-540Kb	0.00056	1.2e-05	3.2	13
chr10	100300000	100320000	ENSG00000166135	-220Kb	0.0042	2.9e-05	10	17		chr10	74560000	74580000	ENSG00000156671	-520Kb	0.041	0.0014	3.3	11
chr10	100320000	100340000	ENSG00000166135	-200Kb	0.00011	5.2e-07	11	19		chr10	74580000	74600000	ENSG00000156671	-500Kb	1.8e-05	2.9e-07	3.5	16
chr10	100340000	100360000	ENSG00000166135	-180Kb	3.4e-08	1.3e-10	12	22		chr10	74600000	74620000	ENSG00000156671	-480Kb	0.0093	0.00028	3.6	12
chr10	100540000	100560000	ENSG00000166135	20Kb	0	0	63	80		chr10	74620000	74640000	ENSG00000156671	-460Kb	3.2e-05	5.4e-07	3.8	16
chr10	100820000	100840000	ENSG00000166135	300Kb	3e-09	8.8e-12	8	19		chr10	74640000	74660000	ENSG00000156671	-440Kb	3.6e-12	2.1e-14	4	22
chr10	100860000	100880000	ENSG00000166135	340Kb	0	0	7.3	27		chr10	74680000	74700000	ENSG00000156671	-400Kb	1.2e-08	1.2e-10	4.4	20
chr10	100960000	100980000	ENSG00000166135	440Kb	0.0027	1.6e-05	6	13		chr10	74700000	74720000	ENSG00000156671	-380Kb	0.001	2.3e-05	4.7	15
chr10	101000000	101020000	ENSG00000166135	480Kb	0.0076	5.9e-05	5.6	12		chr10	74740000	74760000	ENSG00000156671	-340Kb	0.0058	0.00016	5.3	14
chr10	100300000	100320000	ENSG00000255339	-220Kb	0.0042	2.9e-05	10	17		chr10	74760000	74780000	ENSG00000156671	-320Kb	0.0015	3.7e-05	5.7	15
chr10	100320000	100340000	ENSG00000255339	-200Kb	0.00011	5.2e-07	11	19		chr10	74780000	74800000	ENSG00000156671	-300Kb	6.1e-08	7.3e-10	6.1	21
chr10	100340000	100360000	ENSG00000255339	-180Kb	3.4e-08	1.3e-10	12	22		chr10	75060000	75080000	ENSG00000156671	-20Kb	0	0	52	140
chr10	100540000	100560000	ENSG00000255339	20Kb	0	0	63	80		chr10	75240000	75260000	ENSG00000156671	160Kb	0.011	0.00034	11	19
chr10	100820000	100840000	ENSG00000255339	300Kb	3e-09	8.8e-12	8	19		chr10	73880000	73900000	ENSG00000079393	-1220Kb	2.7e-05	3.9e-07	1.3	13
chr10	100860000	100880000	ENSG00000255339	340Kb	0	0	7.3	27		chr10	74080000	74100000	ENSG00000079393	-1020Kb	0.041	0.0011	1.6	9
chr10	100960000	100980000	ENSG00000255339	440Kb	0.0027	1.6e-05	6	13		chr10	74100000	74120000	ENSG00000079393	-1000Kb	0.0013	2.5e-05	1.6	11
chr10	101000000	101020000	ENSG00000255339	480Kb	0.0076	5.9e-05	5.6	12		chr10	74120000	74140000	ENSG00000079393	-980Kb	2.7e-05	4e-07	1.6	14
chr10	100300000	100320000	ENSG00000166136	-220Kb	0.0042	2.9e-05	10	17		chr10	74140000	74160000	ENSG00000079393	-960Kb	2.6e-07	2.9e-09	1.7	16
chr10	100320000	100340000	ENSG00000166136	-200Kb	0.00011	5.2e-07	11	19		chr10	74160000	74180000	ENSG00000079393	-940Kb	3.3e-10	2.9e-12	1.7	18
chr10	100340000	100360000	ENSG00000166136	-180Kb	3.4e-08	1.3e-10	12	22		chr10	74180000	74200000	ENSG00000079393	-920Kb	4.8e-07	5.7e-09	1.8	16
chr10	100540000	100560000	ENSG00000166136	20Kb	0	0	63	80		chr10	74200000	74220000	ENSG00000079393	-900Kb	0.00077	1.5e-05	1.8	12
chr10	100820000	100840000	ENSG00000166136	300Kb	3e-09	8.8e-12	8	19		chr10	74220000	74240000	ENSG00000079393	-880Kb	0	0	1.8	23
chr10	100860000	100880000	ENSG00000166136	340Kb	0	0	7.3	27		chr10	74240000	74260000	ENSG00000079393	-860Kb	0	0	1.9	25
chr10	100960000	100980000	ENSG00000166136	440Kb	0.0027	1.6e-05	6	13		chr10	74260000	74280000	ENSG00000079393	-840Kb	0	0	1.9	35
chr10	101000000	101020000	ENSG00000166136	480Kb	0.0076	5.9e-05	5.6	12		chr10	74280000	74300000	ENSG00000079393	-820Kb	0.0039	8.7e-05	2	11
chr10	100560000	100580000	ENSG00000075891	-160Kb	1.6e-05	9.1e-08	13	21		chr10	74320000	74340000	ENSG00000079393	-780Kb	0.01	0.00025	2.1	11
chr10	100580000	100600000	ENSG00000075891	-140Kb	0	0	14	31		chr10	74420000	74440000	ENSG00000079393	-680Kb	0.01	0.00025	2.5	11
chr10	100600000	100620000	ENSG00000075891	-120Kb	4.9e-05	3.4e-07	16	24		chr10	74460000	74480000	ENSG00000079393	-640Kb	0.0039	8.3e-05	2.6	12
chr10	100660000	100680000	ENSG00000075891	-60Kb	1.7e-06	8.3e-09	27	36		chr10	74480000	74500000	ENSG00000079393	-620Kb	0.00077	1.4e-05	2.7	13
chr10	100680000	100700000	ENSG00000075891	-40Kb	0	0	37	51		chr10	74500000	74520000	ENSG00000079393	-600Kb	0.021	0.00057	2.8	11
chr10	100700000	100720000	ENSG00000075891	-20Kb	0	0	63	110		chr10	74540000	74560000	ENSG00000079393	-560Kb	0.02	0.00051	3	11
chr10	100740000	100760000	ENSG00000075891	20Kb	0	0	63	77		chr10	74580000	74600000	ENSG00000079393	-520Kb	0.00077	1.4e-05	3.3	13
chr10	100800000	100820000	ENSG00000075891	80Kb	0.0054	4.7e-05	22	28		chr10	74600000	74620000	ENSG00000079393	-500Kb	0.02	0.00051	3.5	11
chr10	100860000	100880000	ENSG00000075891	140Kb	0.00052	4e-06	14	22		chr10	74660000	74680000	ENSG00000079393	-440Kb	0.00035	5.6e-06	4	15
chr10	100560000	100580000	ENSG00000119906	-340Kb	0.0021	4.1e-06	7.3	15		chr10	74700000	74720000	ENSG00000079393	-400Kb	2.3e-05	3e-07	4.4	17
chr10	100920000	100940000	ENSG00000119906	20Kb	0	0	63	92		chr10	75120000	75140000	ENSG00000079393	20Kb	0	0	52	74
chr10	100520000	100540000	ENSG00000095539	-440Kb	0.005	1.5e-05	6	13		chr10	75140000	75160000	ENSG00000079393	40Kb	2.4e-09	2.4e-11	31	47
chr10	100560000	100580000	ENSG00000095539	-400Kb	0.004	7.8e-06	6.4	13		chr10	75160000	75180000	ENSG00000079393	60Kb	0	0	23	46
chr10	100980000	101000000	ENSG00000095539	20Kb	0	0	63	120		chr10	75180000	75200000	ENSG00000079393	80Kb	0	0	19	44
chr10	100960000	100980000	ENSG00000107815	-20Kb	0	0	63	120		chr10	75200000	75220000	ENSG00000079393	100Kb	0	0	16	39
chr10	101000000	101020000	ENSG00000107815	20Kb	0	0	63	97		chr10	75220000	75240000	ENSG00000079393	120Kb	0	0	14	64
chr10	101060000	101080000	ENSG00000107815	80Kb	0.0013	3.8e-06	16	23		chr10	74140000	74160000	ENSG00000165637	-1060Kb	0.00077	6.1e-06	1.5	12
chr10	101080000	101100000	ENSG00000107815	100Kb	0.0034	1.3e-05	13	20		chr10	74160000	74180000	ENSG00000165637	-1040Kb	0.0022	2e-05	1.5	12
chr10	100960000	100980000	ENSG00000055950	-20Kb	0	0	63	120		chr10	74200000	74220000	ENSG00000165637	-1000Kb	0.031	0.00036	1.6	9.8
chr10	101000000	101020000	ENSG00000055950	20Kb	0	0	63	97		chr10	74220000	74240000	ENSG00000165637	-980Kb	4e-05	2.8e-07	1.6	14
chr10	101060000	101080000	ENSG00000055950	80Kb	0.0013	3.8e-06	16	23		chr10	74240000	74260000	ENSG00000165637	-960Kb	1.8e-12	7.1e-15	1.7	20
chr10	101080000	101100000	ENSG00000055950	100Kb	0.0034	1.3e-05	13	20		chr10	74260000	74280000	ENSG00000165637	-940Kb	2e-05	1.2e-07	1.7	14
chr10	100960000	100980000	ENSG00000107816	-20Kb	0	0	63	120		chr10	74360000	74380000	ENSG00000165637	-840Kb	0.014	0.00016	1.9	11
chr10	101000000	101020000	ENSG00000107816	20Kb	0	0	63	97		chr10	75100000	75120000	ENSG00000165637	-100Kb	0	0	16	39
chr10	101060000	101080000	ENSG00000107816	80Kb	0.0013	3.8e-06	16	23		chr10	75120000	75140000	ENSG00000165637	-80Kb	3.5e-10	1.7e-12	19	36
chr10	101080000	101100000	ENSG00000107816	100Kb	0.0034	1.3e-05	13	20		chr10	75140000	75160000	ENSG00000165637	-60Kb	0.0062	6.1e-05	23	32
chr10	101000000	101020000	ENSG00000107819	-20Kb	0	0	63	80		chr10	75180000	75200000	ENSG00000165637	-20Kb	0	0	52	96
chr10	101040000	101060000	ENSG00000107819	20Kb	0	0	52	84		chr10	75220000	75240000	ENSG00000165637	20Kb	0	0	52	110
chr10	101060000	101080000	ENSG00000107819	40Kb	1.1e-13	3.3e-16	29	42		chr10	74080000	74100000	ENSG00000165644	-1140Kb	0.0051	6e-05	1.4	11
chr10	102260000	102280000	ENSG00000107819	1240Kb	0.045	0.00018	1.4	7.2		chr10	74160000	74180000	ENSG00000165644	-1060Kb	1.3e-06	7.8e-09	1.5	15
chr10	101000000	101020000	ENSG00000186862	-20Kb	0	0	63	80		chr10	74180000	74200000	ENSG00000165644	-1040Kb	0.0072	9.2e-05	1.5	11
chr10	101040000	101060000	ENSG00000186862	20Kb	0	0	52	84		chr10	74200000	74220000	ENSG00000165644	-1020Kb	6.4e-06	5.7e-08	1.6	14
chr10	101060000	101080000	ENSG00000186862	40Kb	1.1e-13	3.3e-16	29	42		chr10	74220000	74240000	ENSG00000165644	-1000Kb	0.04	0.00066	1.6	9.4
chr10	102260000	102280000	ENSG00000186862	1240Kb	0.045	0.00018	1.4	7.2		chr10	74240000	74260000	ENSG00000165644	-980Kb	4.7e-12	1.9e-14	1.6	20
chr10	100640000	100660000	ENSG00000107821	-420Kb	0.0061	4.2e-05	3.9	10		chr10	74260000	74280000	ENSG00000165644	-960Kb	5.1e-06	3.5e-08	1.7	15
chr10	100980000	101000000	ENSG00000107821	-80Kb	0.00065	3.8e-06	16	23		chr10	74280000	74300000	ENSG00000165644	-940Kb	0.00068	7.3e-06	1.7	12
chr10	101000000	101020000	ENSG00000107821	-60Kb	0.0002	9.6e-07	20	28		chr10	74320000	74340000	ENSG00000165644	-900Kb	0.0077	0.00011	1.8	11
chr10	101020000	101040000	ENSG00000107821	-40Kb	8.6e-14	3.3e-16	29	42		chr10	74360000	74380000	ENSG00000165644	-860Kb	0.0083	0.00012	1.9	11
chr10	101040000	101060000	ENSG00000107821	-20Kb	0	0	61	98		chr10	74640000	74660000	ENSG00000165644	-580Kb	0.037	0.00058	2.9	11
chr10	101080000	101100000	ENSG00000107821	20Kb	0	0	61	100		chr10	75100000	75120000	ENSG00000165644	-120Kb	0	0	14	64
chr10	101120000	101140000	ENSG00000107821	60Kb	0	0	27	41		chr10	75120000	75140000	ENSG00000165644	-100Kb	7.3e-12	3.6e-14	16	34
chr10	101140000	101160000	ENSG00000107821	80Kb	0.0078	6e-05	22	29		chr10	75140000	75160000	ENSG00000165644	-80Kb	3.8e-05	3.8e-07	19	31
chr10	101060000	101080000	ENSG00000107807	-60Kb	0	0	27	41		chr10	75160000	75180000	ENSG00000165644	-60Kb	6.4e-06	5.1e-08	23	36
chr10	101080000	101100000	ENSG00000107807	-40Kb	0	0	37	51		chr10	75180000	75200000	ENSG00000165644	-40Kb	0	0	31	77
chr10	101100000	101120000	ENSG00000107807	-20Kb	0	0	61	110		chr10	75200000	75220000	ENSG00000165644	-20Kb	0	0	52	110
chr10	101140000	101160000	ENSG00000107807	20Kb	2.6e-13	1e-15	61	74		chr10	75420000	75440000	ENSG00000165655	20Kb	0	0	52	110
chr10	101560000	101580000	ENSG00000107807	440Kb	5.4e-09	2.6e-11	6.4	17		chr10	75480000	75500000	ENSG00000165655	80Kb	0.036	0.00056	19	27
chr10	101580000	101600000	ENSG00000107807	460Kb	0.039	0.00023	6.2	12		chr10	75540000	75560000	ENSG00000165655	140Kb	0.013	0.00017	12	21
chr10	102080000	102100000	ENSG00000107807	960Kb	0.05	0.00034	3.6	9.2		chr10	75560000	75580000	ENSG00000165655	160Kb	0.00026	2.3e-06	11	22
chr10	101200000	101220000	ENSG00000138136	-20Kb	0	0	61	84		chr10	75640000	75660000	ENSG00000165655	240Kb	0.036	0.00057	8.2	16
chr10	101240000	101260000	ENSG00000138136	20Kb	0	0	61	110		chr10	75680000	75700000	ENSG00000165655	280Kb	1.4e-06	4.2e-09	7.3	21
chr10	101460000	101480000	ENSG00000138136	240Kb	0.048	0.00047	10	15		chr10	75760000	75780000	ENSG00000165655	360Kb	0.00012	7.9e-07	6.1	18
chr10	101480000	101500000	ENSG00000138136	260Kb	0.025	0.0002	9.4	15		chr10	75800000	75820000	ENSG00000165655	400Kb	0.0082	9.7e-05	5.6	15
chr10	101520000	101540000	ENSG00000138136	300Kb	0.012	8.4e-05	8.5	15		chr10	75880000	75900000	ENSG00000165655	480Kb	0.0006	6.2e-06	4.9	16
chr10	101540000	101560000	ENSG00000138136	320Kb	0.00012	5.7e-07	8.1	16		chr10	75900000	75920000	ENSG00000165655	500Kb	0.00026	2.1e-06	4.8	16
chr10	101560000	101580000	ENSG00000138136	340Kb	0	0	7.8	24		chr10	75960000	75980000	ENSG00000165655	560Kb	4.1e-09	8.2e-12	4.4	21
chr10	101580000	101600000	ENSG00000138136	360Kb	1.7e-05	6.5e-08	7.4	16		chr10	75980000	76000000	ENSG00000165655	580Kb	0.0006	6.5e-06	4.3	15
chr10	101760000	101780000	ENSG00000138136	540Kb	0.04	0.00035	5.5	11		chr10	76000000	76020000	ENSG00000165655	600Kb	4.6e-05	2.3e-07	4.2	16
chr10	102060000	102080000	ENSG00000138136	840Kb	0.0019	1.1e-05	4	11		chr10	76020000	76040000	ENSG00000165655	620Kb	2.4e-06	9.6e-09	4.1	18
chr10	101320000	101340000	ENSG00000166167	-20Kb	0	0	61	110		chr10	76080000	76100000	ENSG00000165655	680Kb	0.00012	8.5e-07	3.8	15
chr10	101360000	101380000	ENSG00000166167	20Kb	0	0	61	87		chr10	76960000	76980000	ENSG00000165655	1560Kb	0.014	0.00019	1.9	11
chr10	100900000	100920000	ENSG00000166171	-660Kb	0.021	0.00029	2.6	8.2		chr10	75400000	75420000	ENSG00000148655	-20Kb	0	0	52	110
chr10	101100000	101120000	ENSG00000166171	-460Kb	0.00059	7.5e-06	6.2	13		chr10	75440000	75460000	ENSG00000148655	20Kb	0	0	52	80
[truncated: 99,720 more rows]

## Sheet: Table S4
Table S4. DEGs detected.
Gene ID	Gene name	GV log(TPM+1)	MII log(TPM+1)	Fold change
ENSG00000000003	TSPAN6	6.63429	3.61596	3.01833
ENSG00000000971	CFH	1.49907	3.90476	2.40569
ENSG00000002834	LASP1	4.58606	2.32286	2.2632
ENSG00000003436	TFPI	4.66613	6.70987	2.04375
ENSG00000004478	FKBP4	3.46256	1.38691	2.07565
ENSG00000004487	KDM1A	4.82101	2.58815	2.23286
ENSG00000004799	PDK4	3.52512	1.30252	2.2226
ENSG00000005022	SLC25A5	5.86996	3.53148	2.33848
ENSG00000005187	ACSM3	9.60922	6.31241	3.2968
ENSG00000005189	REXO5	5.60615	1.90477	3.70137
ENSG00000006042	TMEM98	6.29763	2.61835	3.67928
ENSG00000006327	TNFRSF12A	7.02065	4.51702	2.50363
ENSG00000006744	ELAC2	3.69077	1.66221	2.02856
ENSG00000007129	CEACAM21	7.12328	3.01664	4.10664
ENSG00000007384	RHBDF1	2.60082	0.231467	2.36935
ENSG00000008394	MGST1	3.67609	7.23597	3.55988
ENSG00000008952	SEC62	7.42326	9.52586	2.1026
ENSG00000010256	UQCRC1	7.35916	4.08954	3.26962
ENSG00000010270	STARD3NL	6.50058	4.29858	2.202
ENSG00000010292	NCAPD2	2.74531	0.533607	2.2117
ENSG00000011052	NME1-NME2	4.71006	1.70302	3.00705
ENSG00000011422	PLAUR	6.08816	3.53131	2.55685
ENSG00000011465	DCN	2.1781	7.62053	5.44242
ENSG00000014641	MDH1	8.32078	10.7874	2.46658
ENSG00000015475	BID	5.62294	2.82536	2.79758
ENSG00000019144	PHLDB1	4.9732	1.68989	3.2833
ENSG00000019549	SNAI2	0.495342	3.16388	2.66854
ENSG00000021300	PLEKHB1	3.28603	0.8634	2.42263
ENSG00000023330	ALAS1	4.01648	2.01365	2.00283
ENSG00000023902	PLEKHO1	5.41069	2.83906	2.57163
ENSG00000026025	VIM	13.1193	8.85534	4.26398
ENSG00000026508	CD44	5.94307	3.8382	2.10487
ENSG00000026652	AGPAT4	3.24344	0.465998	2.77744
ENSG00000029993	HMGB3	5.58635	3.39591	2.19044
ENSG00000033327	GAB2	3.22663	1.06503	2.16161
ENSG00000034152	MAP2K3	3.22635	1.06263	2.16371
ENSG00000035403	VCL	7.1735	5.01517	2.15833
ENSG00000038274	MAT2B	4.70677	2.39025	2.31652
ENSG00000038427	VCAN	9.26711	7.10903	2.15808
ENSG00000038945	MSR1	5.31093	2.27994	3.03099
ENSG00000039560	RAI14	5.85534	2.94363	2.91171
ENSG00000040275	SPDL1	5.5837	3.32713	2.25657
ENSG00000042088	TDP1	3.83486	1.3311	2.50376
ENSG00000047315	POLR2B	6.51455	4.29599	2.21855
ENSG00000050555	LAMC3	2.86162	0.861364	2.00026
ENSG00000051128	HOMER3	3.43729	1.04659	2.39071
ENSG00000051180	RAD51	2.92715	0.68375	2.2434
ENSG00000051596	THOC3	6.24357	4.06055	2.18302
ENSG00000052802	MSMO1	4.98121	8.73553	3.75432
ENSG00000053438	NNAT	3.50756	0.0814232	3.42614
ENSG00000054277	OPN3	3.84217	0.607892	3.23428
ENSG00000054654	SYNE2	6.24054	2.5066	3.73395
ENSG00000055163	CYFIP2	5.28699	2.18545	3.10155
ENSG00000056097	ZFR	3.80552	6.29526	2.48974
ENSG00000056736	IL17RB	3.3147	0.214251	3.10045
ENSG00000057294	PKP2	5.9664	3.80638	2.16001
ENSG00000057657	PRDM1	4.06461	0.980463	3.08415
ENSG00000058404	CAMK2B	2.53128	0.367907	2.16337
ENSG00000059122	FLYWCH1	3.75956	1.01055	2.74901
ENSG00000059377	TBXAS1	3.49782	1.18618	2.31164
ENSG00000059378	PARP12	4.17694	1.5252	2.65174
ENSG00000059573	ALDH18A1	4.21735	0.810085	3.40727
ENSG00000060138	YBX3	9.72223	6.58473	3.13749
ENSG00000062822	POLD1	2.33412	0.182967	2.15116
ENSG00000063046	EIF4B	6.529	4.40297	2.12604
ENSG00000063241	ISOC2	4.06179	1.03207	3.02973
ENSG00000063587	ZNF275	5.677	2.74232	2.93468
ENSG00000063854	HAGH	3.10874	1.10644	2.00231
ENSG00000064205	CCN5	4.62278	2.55527	2.06751
ENSG00000064601	CTSA	4.02923	1.75004	2.27919
ENSG00000065154	OAT	4.834	2.75382	2.08017
ENSG00000065268	WDR18	4.63808	2.54299	2.09509
ENSG00000065427	KARS1	5.93682	3.92873	2.00808
ENSG00000065600	PACC1	2.54147	0.495816	2.04566
ENSG00000065802	ASB1	3.65307	1.30359	2.34948
ENSG00000066322	ELOVL1	3.97113	1.62617	2.34496
ENSG00000066379	POLR1H	4.62321	1.6634	2.95981
ENSG00000066654	THUMPD1	7.17179	3.83786	3.33394
ENSG00000066697	MSANTD3	4.34473	2.23402	2.11071
ENSG00000067064	IDI1	5.08472	9.169	4.08428
ENSG00000067082	KLF6	7.9435	5.74191	2.20158
ENSG00000067715	SYT1	3.02562	0.747843	2.27777
ENSG00000068001	HYAL2	2.78002	0.597401	2.18261
ENSG00000068079	IFI35	5.70171	2.79835	2.90336
ENSG00000068697	LAPTM4A	8.35455	5.67393	2.68062
ENSG00000068745	IP6K2	6.24176	4.0094	2.23236
ENSG00000069535	MAOB	4.71319	2.10338	2.60981
ENSG00000070087	PFN2	5.72519	2.82806	2.89713
ENSG00000070731	ST6GALNAC2	2.6088	0.179698	2.4291
ENSG00000070756	PABPC1	6.23634	4.08977	2.14657
ENSG00000071246	VASH1	2.87938	0.70476	2.17462
ENSG00000071894	CPSF1	3.09115	0.313261	2.77789
ENSG00000072163	LIMS2	5.61403	1.79581	3.81822
ENSG00000072401	UBE2D1	5.19082	3.0627	2.12812
ENSG00000072422	RHOBTB1	5.51138	2.88383	2.62755
ENSG00000072571	HMMR	3.68243	1.07237	2.61005
ENSG00000072803	FBXW11	6.27383	3.79716	2.47667
ENSG00000073605	GSDMB	3.00389	0.909566	2.09432
ENSG00000073756	PTGS2	0.869804	5.29028	4.42048
ENSG00000073910	FRY	4.51285	1.43081	3.08203
ENSG00000074527	NTN4	5.68438	1.73883	3.94554
ENSG00000074696	HACD3	6.43913	4.36799	2.07115
ENSG00000074800	ENO1	9.52943	6.84514	2.68429
ENSG00000075043	KCNQ2	2.81002	0.140368	2.66965
ENSG00000075618	FSCN1	4.43725	1.60319	2.83407
ENSG00000076248	UNG	2.83454	0.735129	2.09941
ENSG00000076382	SPAG5	3.48299	1.31182	2.17117
ENSG00000076513	ANKRD13A	5.47953	3.35447	2.12506
ENSG00000076554	TPD52	4.9402	2.16612	2.77408
ENSG00000077044	DGKD	4.39704	2.07417	2.32288
ENSG00000077152	UBE2T	3.26817	0.990831	2.27734
ENSG00000077157	PPP1R12B	8.02349	5.33216	2.69133
ENSG00000077264	PAK3	3.44921	0.983373	2.46584
ENSG00000077522	ACTN2	1.63933	3.9026	2.26327
ENSG00000077549	CAPZB	7.25212	5.15737	2.09475
ENSG00000078269	SYNJ2	5.28026	2.5359	2.74436
ENSG00000078369	GNB1	5.35037	3.12488	2.22549
ENSG00000078401	EDN1	2.2216	0.1222	2.09941
ENSG00000078596	ITM2A	3.50985	8.90412	5.39427
ENSG00000079257	LXN	8.34631	5.57986	2.76644
ENSG00000079739	PGM1	5.20825	2.04873	3.15951
ENSG00000080824	HSP90AA1	9.18444	7.0473	2.13714
ENSG00000080986	NDC80	3.26857	0.873586	2.39498
ENSG00000081041	CXCL2	4.50577	0.920169	3.5856
ENSG00000081320	STK17B	7.21941	4.11591	3.1035
ENSG00000082014	SMARCD3	4.27092	1.72785	2.54306
ENSG00000082438	COBLL1	3.8087	6.21457	2.40587
ENSG00000082497	SERTAD4	2.62248	0.233719	2.38876
ENSG00000082781	ITGB5	6.84852	1.73929	5.10924
ENSG00000083720	OXCT1	2.52923	0.51799	2.01124
ENSG00000083782	EPYC	0.323606	2.41839	2.09479
ENSG00000084207	GSTP1	11.1207	8.91097	2.20972
ENSG00000084628	NKAIN1	0.0318586	3.22469	3.19283
ENSG00000085449	WDFY1	5.11113	3.10439	2.00674
ENSG00000085662	AKR1B1	4.28842	1.18389	3.10453
ENSG00000085733	CTTN	7.566	4.80272	2.76327
ENSG00000085999	RAD54L	3.30057	0.573471	2.7271
ENSG00000086289	EPDR1	6.29441	2.99563	3.29878
ENSG00000086991	NOX4	5.3801	0.561304	4.8188
ENSG00000087088	BAX	3.7609	0.903693	2.8572
ENSG00000087206	UIMC1	5.85377	3.38975	2.46402
ENSG00000087250	MT3	6.12383	8.84359	2.71976
ENSG00000087494	PTHLH	8.56329	2.34467	6.21862
ENSG00000088325	TPX2	3.10201	0.76888	2.33313
ENSG00000088367	EPB41L1	2.93607	0.916723	2.01935
ENSG00000088833	NSFL1C	4.66193	2.58933	2.0726
ENSG00000088881	EBF4	2.8363	0.2606	2.5757
ENSG00000088882	CPXM1	2.99858	0.651708	2.34687
ENSG00000089157	RPLP0	11.8377	8.56786	3.26988
ENSG00000089597	GANAB	3.10621	0.939093	2.16712
ENSG00000089685	BIRC5	4.30242	0.151802	4.15061
ENSG00000090006	LTBP4	2.78524	0.229601	2.55564
ENSG00000090238	YPEL3	3.70883	1.4483	2.26053
ENSG00000090376	IRAK3	0.53473	2.79296	2.25823
ENSG00000090530	P3H2	8.14877	5.25133	2.89744
ENSG00000090661	CERS4	4.39389	1.26682	3.12706
ENSG00000090924	PLEKHG2	3.57772	0.944729	2.63299
ENSG00000091317	CMTM6	6.64595	4.50624	2.13971
ENSG00000091542	ALKBH5	4.89533	2.65682	2.23851
ENSG00000091972	CD200	2.79586	4.92874	2.13288
ENSG00000092036	HAUS4	3.14579	0.777532	2.36826
ENSG00000092421	SEMA6A	2.46398	4.69276	2.22878
ENSG00000092964	DPYSL2	3.79254	1.5398	2.25275
ENSG00000093009	CDC45	2.24775	0	2.24775
ENSG00000093010	COMT	5.46817	3.15757	2.3106
ENSG00000095059	DHPS	5.93353	3.39023	2.5433
ENSG00000095319	NUP188	3.72741	1.38778	2.33963
ENSG00000095637	SORBS1	3.98971	1.8683	2.12142
ENSG00000095906	NUBP2	4.9943	2.38482	2.60948
ENSG00000096696	DSP	6.55395	2.00455	4.5494
ENSG00000097021	ACOT7	4.47909	2.43263	2.04646
ENSG00000099139	PCSK5	5.61171	8.18696	2.57525
ENSG00000099204	ABLIM1	5.64412	1.89962	3.7445
ENSG00000099284	MACROH2A2	5.08247	2.2341	2.84837
ENSG00000099785	MARCHF2	4.4749	2.11245	2.36245
ENSG00000099860	GADD45B	4.08676	1.13197	2.95479
ENSG00000099953	MMP11	3.00561	0.520652	2.48496
ENSG00000099995	SF3A1	4.3556	1.92831	2.42729
ENSG00000100097	LGALS1	10.6168	14.1374	3.52066
ENSG00000100162	CENPM	3.52878	0.651218	2.87756
ENSG00000100234	TIMP3	5.90558	2.52471	3.38087
ENSG00000100292	HMOX1	6.31434	0.797828	5.51651
ENSG00000100297	MCM5	3.43739	0.543497	2.89389
ENSG00000100316	RPL3	12.0175	9.61929	2.39818
ENSG00000100320	RBFOX2	5.44081	3.35319	2.08762
ENSG00000100345	MYH9	6.48338	4.17641	2.30697
ENSG00000100387	RBX1	5.88102	7.96715	2.08614
ENSG00000100401	RANGAP1	4.14836	1.41276	2.7356
ENSG00000100416	TRMU	4.10599	1.7894	2.31658
ENSG00000100523	DDHD1	4.90308	2.7822	2.12087
ENSG00000100526	CDKN3	5.48895	2.77887	2.71008
ENSG00000100591	AHSA1	6.09068	3.98465	2.10602
ENSG00000100592	DAAM1	7.25464	4.67659	2.57805
ENSG00000100814	CCNB1IP1	5.05362	2.9305	2.12311
ENSG00000100823	APEX1	7.89906	5.35329	2.54577
ENSG00000100836	PABPN1	6.36542	4.19594	2.16948
ENSG00000100890	PRORP	3.27738	1.09157	2.18581
ENSG00000100906	NFKBIA	6.68815	3.17626	3.51189
ENSG00000100968	NFATC4	4.43831	2.31461	2.12371
ENSG00000100979	PLTP	3.56117	0.870994	2.69017
ENSG00000101000	PROCR	3.49845	1.00455	2.4939
ENSG00000101057	MYBL2	2.39357	0.221302	2.17227
ENSG00000101134	DOK5	7.19582	4.0413	3.15453
ENSG00000101230	ISM1	2.40883	0.344657	2.06417
ENSG00000101236	RNF24	5.40478	2.42868	2.9761
ENSG00000101363	MANBAL	5.18027	3.07776	2.10251
ENSG00000101435	CST9L	0	2.45753	2.45753
ENSG00000101464	PIGU	4.69003	1.60071	3.08932
ENSG00000101493	ZNF516	2.7608	0.675845	2.08496
ENSG00000101665	SMAD7	3.39616	0.804012	2.59214
ENSG00000101812	H2BW2	2.13714	0	2.13714
ENSG00000101955	SRPX	9.2845	6.90348	2.38102
ENSG00000101958	GLRA2	2.24409	0	2.24409
ENSG00000102038	SMARCA1	5.83462	8.07873	2.24412
ENSG00000102078	SLC25A14	5.9202	3.80615	2.11405
ENSG00000102172	SMS	7.37857	4.76651	2.61207
ENSG00000102174	PHEX	3.32762	1.12099	2.20663
ENSG00000102265	TIMP1	13.3917	16.2391	2.84741
ENSG00000102309	PIN4	4.97665	7.06582	2.08917
ENSG00000102316	MAGED2	9.33135	4.5209	4.81045
ENSG00000102393	GLA	3.81834	1.69506	2.12328
ENSG00000102984	ZNF821	2.95011	0.296228	2.65388
ENSG00000103154	NECAB2	2.59448	5.42666	2.83218
ENSG00000103187	COTL1	8.23551	4.87509	3.36042
ENSG00000103222	ABCC1	2.98151	0.864247	2.11727
ENSG00000103275	UBE2I	5.65508	1.88776	3.76732
ENSG00000103353	UBFD1	3.83645	1.46693	2.36952
ENSG00000103490	PYCARD	3.92854	1.29506	2.63348
ENSG00000103502	CDIPT	4.346	1.98558	2.36042
ENSG00000103657	HERC1	5.28376	2.47331	2.81045
ENSG00000104059	FAM189A1	0.729041	2.78964	2.0606
ENSG00000104332	SFRP1	3.6379	0.404577	3.23332
ENSG00000104341	LAPTM4B	10.148	5.531	4.61701
ENSG00000104368	PLAT	4.50033	0.638327	3.862
ENSG00000104415	CCN4	1.36258	4.07264	2.71006
ENSG00000104518	GSDMD	5.75405	3.65411	2.09994
ENSG00000104529	EEF1D	7.76329	5.31398	2.44931
ENSG00000104549	SQLE	4.79354	6.84042	2.04689
ENSG00000104691	UBXN8	7.51684	3.28017	4.23667
ENSG00000104738	MCM4	3.98674	1.61101	2.37573
ENSG00000104881	PPP1R13L	7.81005	4.3206	3.48945
ENSG00000104886	PLEKHJ1	6.1318	4.04893	2.08287
ENSG00000104889	RNASEH2A	5.58499	2.46537	3.11962
ENSG00000104894	CD37	2.83611	0.630285	2.20582
ENSG00000104938	CLEC4M	4.39097	0.92511	3.46586
ENSG00000104964	TLE5	3.44834	1.26607	2.18228
ENSG00000105270	CLIP3	3.49768	1.33246	2.16522
ENSG00000105323	HNRNPUL1	4.84075	2.77302	2.06773
ENSG00000105373	NOP53	4.9233	2.08018	2.84313
ENSG00000105393	BABAM1	5.62318	3.09446	2.52872
ENSG00000105401	CDC37	5.16196	2.75676	2.4052
ENSG00000105655	ISYNA1	3.36147	0.915529	2.44594
ENSG00000105967	TFEC	0.241804	2.6928	2.45099
ENSG00000105971	CAV2	5.99647	3.53914	2.45733
ENSG00000105974	CAV1	8.97157	3.23897	5.73259
ENSG00000106100	NOD1	3.40813	1.27406	2.13408
ENSG00000106266	SNX8	3.35115	1.30524	2.04591
ENSG00000106366	SERPINE1	5.64719	3.48866	2.15853
ENSG00000106462	EZH2	4.23507	1.07497	3.1601
ENSG00000106483	SFRP4	10.5485	2.05051	8.49795
ENSG00000106484	MEST	2.80268	0.185901	2.61678
ENSG00000106537	TSPAN13	3.56027	1.53322	2.02706
ENSG00000106631	MYL7	5.72012	1.03888	4.68124
ENSG00000106682	EIF4H	6.0947	3.89989	2.19482
ENSG00000106772	PRUNE2	1.32297	3.63518	2.31221
ENSG00000107165	TYRP1	1.51631	5.21801	3.7017
ENSG00000107262	BAG1	6.20724	4.1497	2.05754
ENSG00000107742	SPOCK2	0.708356	3.23151	2.52315
ENSG00000107816	LZTS2	2.91839	0.852877	2.06551
ENSG00000107833	NPM3	5.03909	0.788386	4.2507
ENSG00000107872	FBXL15	2.69967	0.661875	2.0378
ENSG00000107954	NEURL1	4.27185	1.82549	2.44636
ENSG00000108175	ZMIZ1	3.14381	0.55214	2.59167
ENSG00000108515	ENO3	2.98779	0.775801	2.21199
ENSG00000108604	SMARCD2	3.13362	0.840749	2.29287
ENSG00000108639	SYNGR2	4.44408	2.26245	2.18163
ENSG00000108679	LGALS3BP	7.10648	4.8454	2.26108
ENSG00000108786	HSD17B1	6.63613	2.2825	4.35362
ENSG00000108821	COL1A1	4.20677	1.40463	2.80215
ENSG00000108840	HDAC5	3.79417	1.66817	2.12601
ENSG00000108960	MMD	3.47897	5.86429	2.38532
ENSG00000109321	AREG	5.76759	9.22719	3.4596
ENSG00000109501	WFS1	3.87442	1.14023	2.73419
ENSG00000109685	NSD2	4.05402	1.61393	2.44009
ENSG00000109881	CCDC34	4.89307	2.06465	2.82842
ENSG00000109929	SC5D	3.44643	5.66891	2.22248
ENSG00000110080	ST3GAL4	6.02554	2.33621	3.68933
ENSG00000110148	CCKBR	2.91306	5.40291	2.48985
ENSG00000110492	MDK	8.51058	5.96125	2.54933
ENSG00000110660	SLC35F2	5.86	2.17943	3.68056
ENSG00000110841	PPFIBP1	7.99117	4.57862	3.41255
ENSG00000111057	KRT18	5.33496	0.857616	4.47734
ENSG00000111206	FOXM1	2.61418	0.573938	2.04024
ENSG00000111341	MGP	6.2659	2.17735	4.08856
ENSG00000111364	DDX55	3.63879	1.63077	2.00802
ENSG00000111642	CHD4	7.21719	4.96014	2.25705
ENSG00000111653	ING4	5.47945	3.31657	2.16288
ENSG00000111665	CDCA3	2.45352	0.453005	2.00051
ENSG00000111674	ENO2	5.75551	3.16202	2.59348
ENSG00000111726	CMAS	6.21379	10.3995	4.18567
ENSG00000111786	SRSF9	8.85179	6.04456	2.80723
ENSG00000111817	DSE	7.12269	3.75651	3.36618
ENSG00000111875	ASF1A	4.88925	2.62793	2.26132
ENSG00000112130	RNF8	4.40475	2.27808	2.12667
ENSG00000112186	CAP2	3.98754	1.65531	2.33223
ENSG00000112218	GPR63	3.02138	0.749923	2.27146
ENSG00000112242	E2F3	2.80704	0.350652	2.45639
ENSG00000112280	COL9A1	5.03449	0.56881	4.46568
ENSG00000112297	CRYBG1	1.01517	3.04274	2.02757
ENSG00000112306	RPS12	12.3676	9.74502	2.62258
ENSG00000112419	PHACTR2	5.77434	2.51435	3.25999
ENSG00000112562	SMOC2	1.5	4.18945	2.68944
ENSG00000112699	GMDS	5.24385	3.07597	2.16788
ENSG00000112759	SLC29A1	2.97008	0.58311	2.38697
ENSG00000112972	HMGCS1	4.34495	8.09344	3.7485
ENSG00000112977	DAP	5.77109	2.60823	3.16286
ENSG00000112983	BRD8	4.48254	2.27577	2.20677
ENSG00000112996	MRPS30	4.77447	2.70277	2.0717
ENSG00000113272	THG1L	3.82493	1.78844	2.03649
ENSG00000113369	ARRDC3	5.02854	8.63288	3.60434
ENSG00000113578	FGF1	3.1787	1.08641	2.0923
ENSG00000113648	MACROH2A1	5.52212	2.88469	2.63743
ENSG00000113810	SMC4	6.70662	4.61137	2.09525
ENSG00000114019	AMOTL2	4.44952	0.969665	3.47986
ENSG00000114021	NIT2	6.25123	4.22889	2.02234
ENSG00000114315	HES1	3.49155	0.364669	3.12688
ENSG00000114405	C3orf14	4.81819	7.19058	2.3724
ENSG00000114541	FRMD4B	6.68575	3.24501	3.44075
ENSG00000114861	FOXP1	6.6586	4.05526	2.60334
ENSG00000115042	FAHD2A	4.26447	2.2375	2.02697
ENSG00000115129	TP53I3	4.68249	2.20699	2.47551
ENSG00000115163	CENPA	3.76921	0.662659	3.10656
ENSG00000115255	REEP6	3.54418	0.619169	2.92502
ENSG00000115263	GCG	0.0885723	2.70278	2.61421
ENSG00000115414	FN1	11.6018	9.5209	2.08089
ENSG00000115461	IGFBP5	7.24484	2.83994	4.4049
ENSG00000115590	IL1R2	0.812044	3.04177	2.22973
ENSG00000115641	FHL2	10.1304	6.20774	3.92269
ENSG00000115677	HDLBP	7.89056	5.51411	2.37645
ENSG00000115902	SLC1A4	4.66709	2.10992	2.55717
ENSG00000115942	ORC2	4.69357	2.34142	2.35215
ENSG00000116044	NFE2L2	7.1443	5.13426	2.01003
ENSG00000116133	DHCR24	8.48968	11.0406	2.55092
ENSG00000116157	GPX7	4.24689	2.10389	2.143
ENSG00000116396	KCNC4	3.56864	1.44275	2.12589
ENSG00000116679	IVNS1ABP	4.94008	2.21675	2.72333
ENSG00000116711	PLA2G4A	0.5153	4.77035	4.25505
ENSG00000116729	WLS	3.82658	1.11319	2.71339
ENSG00000116741	RGS2	3.09501	5.40736	2.31234
ENSG00000116863	ADPRS	3.05183	0.670243	2.38158
ENSG00000117122	MFAP2	5.30981	0.298974	5.01084
ENSG00000117155	SSX2IP	1.69056	3.91059	2.22003
ENSG00000117318	ID3	6.54623	2.23675	4.30949
ENSG00000117394	SLC2A1	7.86636	4.04279	3.82357
ENSG00000117399	CDC20	3.48485	0.385905	3.09895
ENSG00000117519	CNN3	7.38237	5.35714	2.02523
ENSG00000117525	F3	9.13991	4.39827	4.74164
ENSG00000117543	DPH5	4.58249	2.30644	2.27605
ENSG00000117586	TNFSF4	4.31049	1.0651	3.24539
ENSG00000117594	HSD11B1	6.10788	11.1071	4.99923
ENSG00000117632	STMN1	10.1153	6.44491	3.67038
ENSG00000117650	NEK2	2.40578	0.404361	2.00142
ENSG00000117724	CENPF	3.514	1.02348	2.49052
ENSG00000118231	CRYGD	2.97386	0.372045	2.60182
ENSG00000118257	NRP2	3.7109	0.856033	2.85487
ENSG00000118263	KLF7	5.3984	3.288	2.1104
ENSG00000118363	SPCS2	6.68512	8.95051	2.26539
ENSG00000118473	SGIP1	2.53474	0.534514	2.00023
ENSG00000118515	SGK1	10.1014	6.35827	3.74317
ENSG00000118523	CCN2	8.57198	3.34017	5.23181
ENSG00000118526	TCF21	3.17636	1.09829	2.07806
ENSG00000118707	TGIF2	3.85672	0.786031	3.07069
ENSG00000118785	SPP1	1.37738	3.87784	2.50046
ENSG00000118849	RARRES1	4.28523	1.45866	2.82657
ENSG00000118960	HS1BP3	2.03128	4.15035	2.11907
ENSG00000118971	CCND2	7.14742	4.71979	2.42763
ENSG00000119280	C1orf198	3.81166	0.804571	3.00709
ENSG00000119333	DYNC2I2	2.8871	0.864046	2.02306
ENSG00000119335	SET	7.46533	5.45963	2.0057
ENSG00000119431	HDHD3	4.78796	1.92934	2.85862
ENSG00000119688	ABCD4	4.59449	2.18727	2.40722
ENSG00000119698	PPP4R4	5.40792	2.70136	2.70657
ENSG00000119725	ZNF410	4.8574	2.77179	2.08561
ENSG00000119866	BCL11A	4.10925	1.32272	2.78653
ENSG00000119950	MXI1	5.86485	3.74739	2.11745
ENSG00000120129	DUSP1	6.28569	3.54013	2.74556
ENSG00000120519	SLC10A7	1.72108	4.39732	2.67625
ENSG00000120738	EGR1	6.61889	3.56102	3.05787
ENSG00000120937	NPPB	4.00902	1.27998	2.72904
ENSG00000121039	RDH10	6.12335	0.716794	5.40656
ENSG00000121057	AKAP1	2.72377	0.642033	2.08174
ENSG00000121064	SCPEP1	4.19938	1.93356	2.26582
ENSG00000121152	NCAPH	2.81724	0.24421	2.57303
ENSG00000121207	LRAT	7.50386	4.14269	3.36117
ENSG00000121577	POPDC2	0.749848	3.27401	2.52416
ENSG00000121644	DESI2	4.01853	1.7019	2.31662
ENSG00000121774	KHDRBS1	5.94584	3.40206	2.54378
ENSG00000121775	TMEM39B	2.59937	0.345686	2.25369
ENSG00000122574	WIPF3	7.5837	4.16292	3.42078
ENSG00000122641	INHBA	5.43864	3.21844	2.22019
ENSG00000122642	FKBP9	5.0282	2.47309	2.55511
ENSG00000122643	NT5C3A	4.54411	2.52123	2.02288
ENSG00000122694	GLIPR2	4.71658	1.36406	3.35251
ENSG00000122705	CLTA	8.7308	6.67929	2.0515
ENSG00000122786	CALD1	6.67903	4.67012	2.00891
ENSG00000122862	SRGN	2.0961	8.49191	6.3958
ENSG00000122952	ZWINT	4.10407	0.290818	3.81325
ENSG00000123066	MED13L	5.22221	2.74028	2.48193
ENSG00000123136	DDX39A	5.54872	3.18936	2.35936
ENSG00000123179	EBPL	5.05796	1.71202	3.34595
ENSG00000123329	ARHGAP9	0.11657	2.14096	2.02439
ENSG00000123352	SPATS2	7.31703	3.68391	3.63312
ENSG00000123358	NR4A1	5.37579	1.39254	3.98325
ENSG00000123395	ATG101	4.57821	2.12869	2.44952
ENSG00000123416	TUBA1B	9.28273	5.55005	3.73268
ENSG00000123485	HJURP	2.97615	0.700009	2.27614
ENSG00000123610	TNFAIP6	0.806765	2.87518	2.06842
ENSG00000123643	SLC36A1	2.79542	0.661427	2.13399
ENSG00000124172	ATP5F1E	6.47395	9.1649	2.69096
ENSG00000124212	PTGIS	4.30351	0.527699	3.77581
ENSG00000124225	PMEPA1	3.89478	1.56746	2.32731
ENSG00000124226	RNF114	6.15613	4.02242	2.13371
ENSG00000124299	PEPD	5.5956	2.8813	2.7143
ENSG00000124422	USP22	5.55162	3.34813	2.20348
ENSG00000124479	NDP	5.63985	2.25753	3.38232
ENSG00000124659	TBCC	4.83758	2.42997	2.40761
ENSG00000124702	KLHDC3	4.26399	1.69908	2.56491
ENSG00000124766	SOX4	8.41488	2.09714	6.31773
ENSG00000124875	CXCL6	7.5974	1.66969	5.92771
ENSG00000124900	TRIM51	4.95943	1.09787	3.86156
ENSG00000125148	MT2A	11.5883	14.5725	2.98422
ENSG00000125166	GOT2	4.50681	2.42528	2.08153
ENSG00000125347	IRF1	3.83034	0.562029	3.26831
ENSG00000125384	PTGER2	4.93981	0.640764	4.29905
ENSG00000125629	INSIG2	5.0578	2.71285	2.34496
ENSG00000125772	GPCPD1	2.25648	4.42251	2.16602
ENSG00000125827	TMX4	4.24735	6.46322	2.21587
ENSG00000125835	SNRPB	6.78341	4.77033	2.01308
ENSG00000125931	CITED1	3.63639	5.8077	2.17131
ENSG00000125968	ID1	2.61547	0.301549	2.31392
ENSG00000126457	PRMT1	6.07904	3.90603	2.17301
ENSG00000126787	DLGAP5	2.28201	0.259271	2.02274
ENSG00000126882	FAM78A	2.32159	0.276651	2.04494
ENSG00000126950	TMEM35A	2.40467	0.260343	2.14433
ENSG00000127241	MASP1	2.90856	0.362363	2.54619
ENSG00000127249	ATP13A4	2.24122	0.197251	2.04397
ENSG00000127586	CHTF18	2.85613	0	2.85613
ENSG00000127824	TUBA4A	4.68507	1.82517	2.8599
ENSG00000127837	AAMP	5.69471	3.19498	2.49974
ENSG00000128045	RASL11B	3.88593	1.32017	2.56577
ENSG00000128185	DGCR6L	5.29936	2.98437	2.31498
ENSG00000128294	TPST2	4.15996	1.69964	2.46032
ENSG00000128311	TST	4.54259	2.17932	2.36326
ENSG00000128342	LIF	2.62369	0.421185	2.2025
ENSG00000128487	SPECC1	4.95021	1.4173	3.53291
ENSG00000128573	FOXP2	4.5992	2.41579	2.18341
ENSG00000128683	GAD1	2.9347	0	2.9347
ENSG00000128710	HOXD10	3.75986	0	3.75986
ENSG00000128713	HOXD11	4.42616	1.05647	3.36969
ENSG00000128944	KNSTRN	4.19509	1.69954	2.49555
ENSG00000129038	LOXL1	3.10777	0	3.10777
ENSG00000129116	PALLD	8.3686	3.61982	4.74878
ENSG00000129195	PIMREG	3.9528	0.0642392	3.88857
ENSG00000129422	MTUS1	5.4457	1.26503	4.18067
ENSG00000129538	RNASE1	7.87914	4.78708	3.09206
ENSG00000129596	CDO1	3.22516	0.446378	2.77878
ENSG00000129657	SEC14L1	4.69317	2.48235	2.21082
ENSG00000129675	ARHGEF6	3.81462	1.54816	2.26646
ENSG00000129810	SGO1	3.24727	0.675535	2.57173
ENSG00000129991	TNNI3	10.3858	5.73785	4.64794
ENSG00000130066	SAT1	7.26075	10.2139	2.95313
ENSG00000130159	ECSIT	4.78798	2.36249	2.42549
ENSG00000130222	GADD45G	6.64634	4.54959	2.09676
ENSG00000130254	SAFB2	3.97351	1.76175	2.21176
ENSG00000130340	SNX9	6.89681	2.66913	4.22768
ENSG00000130347	RTN4IP1	2.66561	6.4773	3.81169
ENSG00000130429	ARPC1B	7.27154	3.52085	3.75069
ENSG00000130560	UBAC1	4.20699	1.98341	2.22358
ENSG00000130706	ADRM1	5.57568	3.11992	2.45576
ENSG00000130707	ASS1	3.88364	0.747188	3.13645
ENSG00000130726	TRIM28	5.5428	3.15893	2.38388
ENSG00000130748	TMEM160	4.51213	1.81584	2.69629
ENSG00000130811	EIF3G	6.88058	4.44766	2.43292
ENSG00000131242	RAB11FIP4	3.6327	0.251243	3.38146
ENSG00000131446	MGAT1	4.0268	1.97598	2.05082
ENSG00000131462	TUBG1	3.79927	1.66618	2.13309
ENSG00000131504	DIAPH1	3.7915	1.69262	2.09887
ENSG00000131652	THOC6	4.40045	1.96984	2.4306
ENSG00000131747	TOP2A	5.58333	0.975721	4.60761
ENSG00000132182	NUP210	2.77774	0.573168	2.20458
ENSG00000132205	EMILIN2	1.74903	3.82243	2.0734
ENSG00000132329	RAMP1	4.57826	9.21036	4.6321
ENSG00000132383	RPA1	3.93877	1.6258	2.31297
ENSG00000132386	SERPINF1	3.06009	0.985939	2.07415
ENSG00000132481	TRIM47	3.9038	1.00377	2.90003
ENSG00000132510	KDM6B	2.68987	0.176835	2.51303
ENSG00000132561	MATN2	3.59214	1.56772	2.02442
ENSG00000132661	NXT1	4.33738	2.1066	2.23077
ENSG00000132669	RIN2	5.83262	3.10244	2.73018
ENSG00000132780	NASP	7.01849	4.43686	2.58163
ENSG00000132819	RBM38	2.52333	0.368962	2.15437
ENSG00000133027	PEMT	6.82181	11.0505	4.22865
ENSG00000133083	DCLK1	3.86971	0.959959	2.90975
ENSG00000133318	RTN3	6.34817	4.33252	2.01565
ENSG00000133392	MYH11	2.62519	0.602642	2.02254
ENSG00000133433	GSTT2B	3.15604	0.704136	2.4519
ENSG00000133612	AGAP3	3.56484	1.43171	2.13313
ENSG00000133636	NTS	0.0716922	3.42458	3.35289
ENSG00000133818	RRAS2	4.14463	7.7116	3.56697
ENSG00000134030	CTIF	3.69456	1.67497	2.01959
ENSG00000134042	MRO	4.73875	9.30127	4.56252
ENSG00000134046	MBD2	2.2869	4.45842	2.17152
ENSG00000134057	CCNB1	4.46646	1.15187	3.31459
ENSG00000134107	BHLHE40	3.83315	1.24929	2.58386
ENSG00000134184	GSTM1	5.11589	2.2357	2.88019
ENSG00000134202	GSTM3	9.43383	13.7143	4.28043
ENSG00000134250	NOTCH2	5.41774	3.33885	2.07889
ENSG00000134285	FKBP11	4.18881	8.56879	4.37998
ENSG00000134291	TMEM106C	5.5464	2.41708	3.12932
ENSG00000134463	ECHDC3	4.52355	2.17914	2.34441
ENSG00000134686	PHC2	5.41871	2.68874	2.72997
ENSG00000134690	CDCA8	2.35991	0.248274	2.11163
ENSG00000134769	DTNA	5.9266	3.51969	2.40691
ENSG00000134871	COL4A2	7.28968	4.57067	2.71901
ENSG00000135018	UBQLN1	4.54557	2.36102	2.18455
ENSG00000135047	CTSL	8.50089	6.03479	2.4661
ENSG00000135108	FBXO21	4.68139	2.56623	2.11516
ENSG00000135245	HILPDA	4.82302	2.77182	2.0512
ENSG00000135324	MRAP2	3.07707	0.689029	2.38804
ENSG00000135407	AVIL	4.1667	2.02602	2.14068
ENSG00000135409	AMHR2	2.22963	0.15806	2.07157
ENSG00000135447	PPP1R1A	3.22128	0.760645	2.46064
ENSG00000135625	EGR4	3.4254	0	3.4254
ENSG00000135631	RAB11FIP5	3.99049	1.77316	2.21732
ENSG00000135678	CPM	4.49754	6.83596	2.33843
ENSG00000135905	DOCK10	5.12733	2.64071	2.48662
ENSG00000135919	SERPINE2	11.2318	7.21834	4.0135
ENSG00000135931	ARMC9	2.51886	0.395464	2.12339
ENSG00000136010	ALDH1L2	0.536102	2.89212	2.35601
ENSG00000136014	USP44	2.67674	0.546779	2.12996
ENSG00000136040	PLXNC1	4.55947	1.54305	3.01642
ENSG00000136111	TBC1D4	5.12244	2.69172	2.43071
ENSG00000136158	SPRY2	4.2282	1.19175	3.03645
ENSG00000136160	EDNRB	3.22408	0.0853816	3.1387
ENSG00000136261	BZW2	6.2257	4.10527	2.12042
ENSG00000136280	CCM2	4.10803	1.88208	2.22595
ENSG00000136425	CIB2	2.80715	0.295282	2.51187
ENSG00000136574	GATA4	4.20777	1.85652	2.35125
ENSG00000136720	HS6ST1	4.78849	1.83643	2.95206
ENSG00000136732	GYPC	2.49121	0.268887	2.22233
ENSG00000136811	ODF2	3.26573	1.1456	2.12013
ENSG00000136861	CDK5RAP2	8.17751	3.62462	4.5529
ENSG00000136870	ZNF189	2.50622	5.23673	2.73051
ENSG00000136895	GARNL3	3.67073	1.18266	2.48807
ENSG00000136943	CTSV	5.16315	2.13382	3.02933
ENSG00000136997	MYC	6.4605	3.27447	3.18603
ENSG00000137070	IL11RA	2.23919	0.236913	2.00228
ENSG00000137161	CNPY3	4.66333	2.12493	2.5384
ENSG00000137193	PIM1	4.79025	1.04546	3.74479
ENSG00000137198	GMPR	3.91629	0.609008	3.30728
ENSG00000137274	BPHL	5.56195	2.61476	2.94719
ENSG00000137309	HMGA1	2.834	0.811298	2.0227
ENSG00000137331	IER3	5.6867	3.5337	2.153
ENSG00000137404	NRM	3.62099	1.45217	2.16882
ENSG00000137409	MTCH1	4.98012	2.96729	2.01284
ENSG00000137547	MRPL15	6.8696	3.9529	2.91669
ENSG00000137692	DCUN1D5	6.26602	3.93038	2.33565
ENSG00000137700	SLC37A4	3.0698	0.452855	2.61695
ENSG00000137726	FXYD6	3.74687	1.07838	2.6685
ENSG00000137801	THBS1	8.30668	3.5169	4.78978
ENSG00000137804	NUSAP1	2.81809	0.189191	2.6289
ENSG00000137807	KIF23	3.5885	1.32712	2.26138
ENSG00000137818	RPLP1	11.812	9.45958	2.35243
ENSG00000137968	SLC44A5	3.04968	0.501662	2.54802
ENSG00000138039	LHCGR	0.613578	2.65118	2.0376
ENSG00000138134	STAMBPL1	7.19879	4.62119	2.57759
ENSG00000138180	CEP55	2.79671	0.276076	2.52063
ENSG00000138430	OLA1	6.7509	4.33643	2.41446
ENSG00000138449	SLC40A1	4.63301	1.72345	2.90956
ENSG00000138495	COX17	7.43182	10.5426	3.11076
ENSG00000138678	GPAT3	3.55433	7.47425	3.91992
ENSG00000138794	CASP6	7.01015	4.82637	2.18378
ENSG00000138796	HADH	4.21054	1.78027	2.43027
ENSG00000139112	GABARAPL1	4.84855	2.63865	2.2099
ENSG00000139131	YARS2	4.72982	2.50082	2.22899
ENSG00000139146	SINHCAF	6.59996	3.118	3.48196
ENSG00000139192	TAPBPL	2.95724	0.930158	2.02708
ENSG00000139211	AMIGO2	5.01097	2.04306	2.96791
ENSG00000139263	LRIG3	0.548875	3.61076	3.06189
ENSG00000139329	LUM	6.89356	11.4196	4.52605
ENSG00000139436	GIT2	3.744	1.62057	2.12343
ENSG00000139636	LMBR1L	3.75163	1.48423	2.2674
ENSG00000139644	TMBIM6	9.12844	11.1484	2.02001
ENSG00000139734	DIAPH3	4.84101	2.49623	2.34478
ENSG00000140009	ESR2	3.06717	0.429624	2.63755
ENSG00000140274	DUOXA2	0.248415	2.39047	2.14205
ENSG00000140280	LYSMD2	5.03692	1.77898	3.25793
ENSG00000140332	TLE3	4.08802	1.56974	2.51828
ENSG00000140365	COMMD4	7.03171	4.92282	2.10889
ENSG00000140398	NEIL1	3.55381	0.730736	2.82307
ENSG00000140450	ARRDC4	0.725619	3.75618	3.03056
ENSG00000140682	TGFB1I1	4.7205	2.52268	2.19781
ENSG00000140848	CPNE2	4.16371	1.87933	2.28439
ENSG00000140945	CDH13	0.880009	4.88769	4.00768
ENSG00000140968	IRF8	2.20252	0	2.20252
ENSG00000140983	RHOT2	3.18889	1.18403	2.00486
ENSG00000140988	RPS2	10.3841	7.92524	2.45884
ENSG00000141101	NOB1	5.19641	2.1595	3.0369
ENSG00000141338	ABCA8	5.67245	2.54726	3.12519
ENSG00000141447	OSBPL1A	4.81545	2.732	2.08345
ENSG00000141510	TP53	4.65563	1.47368	3.18195
ENSG00000141543	EIF4A3	5.86289	3.66327	2.19962
ENSG00000141562	NARF	4.97803	2.51615	2.46188
ENSG00000141580	WDR45B	4.7773	2.28169	2.4956
ENSG00000141867	BRD4	3.57422	1.52461	2.0496
ENSG00000141905	NFIC	3.67231	1.63316	2.03915
ENSG00000141956	PRDM15	1.12473	3.27433	2.1496
ENSG00000142178	SIK1	2.69628	0.558162	2.13812
ENSG00000142515	KLK3	2.72007	0	2.72007
ENSG00000142599	RERE	5.50371	3.05275	2.45095
ENSG00000142615	CELA2A	0.905057	3.58818	2.68312
ENSG00000142657	PGD	5.26808	3.17589	2.09219
ENSG00000142731	PLK4	2.80266	0.546397	2.25626
ENSG00000142871	CCN1	9.88816	5.34314	4.54502
ENSG00000142910	TINAGL1	3.5339	0.570983	2.96292
ENSG00000142949	PTPRF	3.18805	0.854768	2.33328
ENSG00000143061	IGSF3	3.2717	0.808083	2.46362
ENSG00000143179	UCK2	3.07341	0.730897	2.34251
ENSG00000143195	ILDR2	2.23545	0.111495	2.12396
ENSG00000143198	MGST3	9.27542	6.4424	2.83302
ENSG00000143248	RGS5	1.07635	3.83387	2.75752
ENSG00000143252	SDHC	5.16263	2.02847	3.13416
ENSG00000143321	HDGF	6.04886	3.917	2.13186
ENSG00000143341	HMCN1	5.01831	1.38307	3.63524
ENSG00000143384	MCL1	6.39485	4.25934	2.13551
ENSG00000143387	CTSK	5.87082	3.29179	2.57903
ENSG00000143457	GOLPH3L	5.60153	3.26714	2.33439
ENSG00000143486	EIF2D	3.49219	1.39454	2.09764
ENSG00000143502	SUSD4	1.85566	4.01017	2.1545
ENSG00000143570	SLC39A1	3.51674	1.38595	2.13079
ENSG00000143632	ACTA1	2.76051	0.185445	2.57506
ENSG00000143751	SDE2	3.61157	1.35763	2.25394
ENSG00000143845	ETNK2	2.88387	0.695944	2.18793
ENSG00000144028	SNRNP200	4.85309	2.8148	2.03829
ENSG00000144040	SFXN5	4.7753	2.67027	2.10503
ENSG00000144063	MALL	3.2517	0.71287	2.53883
ENSG00000144118	RALB	7.80111	5.07606	2.72504
ENSG00000144199	FAHD2B	3.98628	0.768507	3.21778
ENSG00000144395	CCDC150	4.01945	1.37599	2.64346
ENSG00000144554	FANCD2	3.32761	1.14981	2.1778
ENSG00000144655	CSRNP1	3.07983	0.275482	2.80435
ENSG00000144659	SLC25A38	4.24784	2.22743	2.02041
ENSG00000144802	NFKBIZ	3.27533	1.11527	2.16005
ENSG00000144857	BOC	2.52781	0.0800764	2.44773
ENSG00000145358	DDIT4L	2.20673	0.0927054	2.11403
ENSG00000145365	TIFA	2.93547	0.781417	2.15406
ENSG00000145555	MYO10	5.228	3.08479	2.14321
ENSG00000145681	HAPLN1	3.91686	0.717655	3.19921
ENSG00000145687	SSBP2	3.73022	5.8898	2.15958
ENSG00000145708	CRHBP	5.1772	2.40283	2.77436
ENSG00000145901	TNIP1	5.58506	2.66382	2.92125
ENSG00000146250	PRSS35	2.44411	0.334453	2.10966
ENSG00000146674	IGFBP3	4.36364	2.27919	2.08445
ENSG00000146678	IGFBP1	2.97112	0.552588	2.41854
ENSG00000146701	MDH2	7.25175	5.0506	2.20114
ENSG00000147041	SYTL5	3.36061	0.292696	3.06791
ENSG00000147140	NONO	6.22164	3.49853	2.72311
ENSG00000147274	RBMX	7.42284	5.22353	2.19931
ENSG00000147403	RPL10	11.7259	9.6188	2.10709
ENSG00000147434	CHRNA6	2.81516	0.0457284	2.76943
ENSG00000147439	BIN3	5.55523	3.02927	2.52595
ENSG00000147454	SLC25A37	5.35508	2.38039	2.97469
ENSG00000147509	RGS20	3.10479	0.217574	2.88722
ENSG00000148120	AOPEP	5.80363	3.58759	2.21605
ENSG00000148154	UGCG	4.96965	2.31228	2.65737
ENSG00000148229	POLE3	4.93843	2.7412	2.19723
ENSG00000148303	RPL7A	11.0827	8.67877	2.40393
ENSG00000148344	PTGES	2.78241	5.72442	2.942
ENSG00000148516	ZEB1	3.36068	1.29219	2.06848
ENSG00000148671	ADIRF	0.601042	3.86002	3.25898
ENSG00000148677	ANKRD1	5.74621	3.60858	2.13763
ENSG00000148773	MKI67	2.53959	0.151245	2.38835
ENSG00000148841	ITPRIP	2.9591	0.43625	2.52285
ENSG00000148842	CNNM2	3.09345	0.222195	2.87125
ENSG00000148848	ADAM12	3.78645	0.352579	3.43387
ENSG00000149136	SSRP1	5.8501	3.51636	2.33374
ENSG00000149257	SERPINH1	4.99238	2.49017	2.50221
ENSG00000149273	RPS3	12.733	10.244	2.48894
ENSG00000149328	GLB1L2	3.22792	0.397793	2.83013
ENSG00000149476	TKFC	3.19017	0.869321	2.32085
ENSG00000149557	FEZ1	5.4864	2.93013	2.55627
ENSG00000149577	SIDT2	4.0771	1.41062	2.66648
ENSG00000149591	TAGLN	7.36691	2.44717	4.91974
ENSG00000149809	TM7SF2	5.36931	3.01274	2.35658
ENSG00000149948	HMGA2	4.38402	1.54105	2.84297
ENSG00000150687	PRSS23	8.8849	5.02484	3.86005
ENSG00000150764	DIXDC1	4.07788	1.01579	3.06209
ENSG00000150938	CRIM1	6.87741	3.05567	3.82174
ENSG00000151287	TEX30	2.38061	5.72653	3.34592
ENSG00000151376	ME3	3.97221	1.54622	2.42599
ENSG00000151491	EPS8	7.58135	5.27077	2.31059
ENSG00000151502	VPS26B	3.42516	0.811247	2.61392
ENSG00000151503	NCAPD3	3.28708	1.02807	2.25901
ENSG00000152229	PSTPIP2	3.77483	1.37089	2.40394
ENSG00000152253	SPC25	2.75023	0.150618	2.59961
ENSG00000152404	CWF19L2	3.18481	5.28502	2.10021
ENSG00000152492	CCDC50	5.06086	2.05391	3.00694
ENSG00000152518	ZFP36L2	4.66924	2.23464	2.4346
ENSG00000152583	SPARCL1	3.2681	0.806727	2.46137
ENSG00000152661	GJA1	7.70577	5.38169	2.32407
ENSG00000152785	BMP3	4.07707	1.50016	2.57691
ENSG00000152818	UTRN	5.04567	2.60756	2.43811
ENSG00000153044	CENPH	3.24181	0.887769	2.35404
ENSG00000153391	INO80C	6.20322	8.22272	2.0195
ENSG00000153406	NMRAL1	5.28743	2.96853	2.31889
ENSG00000153822	KCNJ16	2.58006	0.563405	2.01666
ENSG00000153904	DDAH1	6.38161	3.49481	2.88679
ENSG00000153976	HS3ST3A1	4.9804	0.8663	4.1141
ENSG00000154127	UBASH3B	3.26257	1.23326	2.02932
ENSG00000154144	TBRG1	4.05306	1.6397	2.41336
ENSG00000154277	UCHL1	7.6509	5.11938	2.53152
ENSG00000154310	TNIK	1.63729	4.39603	2.75873
ENSG00000154479	CCDC173	2.42469	0.38658	2.03811
ENSG00000154553	PDLIM3	5.33695	2.84086	2.49609
ENSG00000154556	SORBS2	4.94747	7.82446	2.87698
ENSG00000154723	ATP5PF	8.90341	12.1612	3.25779
ENSG00000154864	PIEZO2	8.4748	6.33774	2.13707
ENSG00000154978	VOPP1	4.48299	2.10111	2.38188
ENSG00000155115	GTF3C6	8.19048	12.564	4.37355
ENSG00000155275	TRMT44	5.15729	2.35366	2.80363
ENSG00000155368	DBI	9.9884	13.4101	3.42169
ENSG00000155380	SLC16A1	7.1619	4.49985	2.66205
ENSG00000155792	DEPTOR	2.88696	0.83909	2.04787
ENSG00000156030	MIDEAS	2.78799	0.69434	2.09365
ENSG00000156298	TSPAN7	7.18847	2.59206	4.59642
ENSG00000156414	TDRD9	1.22065	5.79283	4.57217
ENSG00000156515	HK1	5.18223	3.10992	2.0723
ENSG00000156873	PHKG2	3.79163	1.38167	2.40996
ENSG00000156966	B3GNT7	5.23442	2.32912	2.9053
ENSG00000157017	GHRL	2.36333	0.0660381	2.29729
ENSG00000157303	SUSD3	4.03728	1.27639	2.76089
ENSG00000157326	DHRS4	4.70269	2.54888	2.15381
ENSG00000157456	CCNB2	4.36605	1.49888	2.86718
ENSG00000157593	SLC35B2	3.56464	1.50232	2.06232
ENSG00000157654	PALM2AKAP2	4.13691	1.73219	2.40472
ENSG00000157766	ACAN	5.29276	1.48721	3.80555
ENSG00000157884	CIB4	1.48705	4.86316	3.37611
ENSG00000157954	WIPI2	4.48264	2.01789	2.46476
ENSG00000158050	DUSP2	2.95389	0.266807	2.68708
ENSG00000158164	TMSB15A	6.0776	2.35235	3.72525
ENSG00000158186	MRAS	5.80066	1.78766	4.013
ENSG00000158470	B4GALT5	4.6348	1.3095	3.32531
ENSG00000158669	GPAT4	3.63276	1.37229	2.26048
ENSG00000158710	TAGLN2	8.26356	6.1232	2.14036
ENSG00000158747	NBL1	4.88864	0.912014	3.97662
ENSG00000158864	NDUFS2	6.18646	3.77179	2.41467
ENSG00000158941	CCAR2	4.83665	2.60677	2.22988
ENSG00000159055	MIS18A	4.37215	2.33212	2.04003
ENSG00000159176	CSRP1	6.69287	3.61253	3.08034
ENSG00000159208	CIART	4.10065	0.70568	3.39497
ENSG00000159388	BTG2	4.95765	1.82941	3.12824
ENSG00000159685	CHCHD6	4.81478	2.09265	2.72213
ENSG00000159713	TPPP3	5.28733	1.9714	3.31594
ENSG00000159842	ABR	3.65371	1.63265	2.02106
ENSG00000160087	UBE2J2	4.20881	2.00138	2.20743
ENSG00000160201	U2AF1	7.55923	3.76512	3.79412
ENSG00000160221	GATD3A	5.21019	1.94273	3.26745
ENSG00000160256	FAM207A	4.02714	6.40987	2.38273
ENSG00000160271	RALGDS	3.80818	0.639039	3.16914
ENSG00000160345	C9orf116	3.15772	1.11218	2.04554
ENSG00000160789	LMNA	5.41882	2.54254	2.87628
ENSG00000160917	CPSF4	3.11048	1.09499	2.01549
ENSG00000160932	LY6E	4.58579	2.50025	2.08554
ENSG00000160953	PWWP3A	4.37412	2.1481	2.22602
ENSG00000161011	SQSTM1	6.61005	3.11953	3.49052
ENSG00000161013	MGAT4B	4.42275	1.77582	2.64693
ENSG00000161249	DMKN	1.96719	4.67562	2.70843
ENSG00000161513	FDXR	4.51049	1.79147	2.71903
ENSG00000161640	SIGLEC11	3.33722	0.416589	2.92063
ENSG00000161960	EIF4A1	10.9466	8.38036	2.56621
ENSG00000162032	SPSB3	3.7506	1.37667	2.37393
ENSG00000162144	CYB561A3	3.07584	1.00236	2.07348
ENSG00000162191	UBXN1	7.37583	5.27983	2.096
ENSG00000162231	NXF1	6.26053	4.18424	2.07629
ENSG00000162373	BEND5	3.96699	0.787308	3.17968
ENSG00000162496	DHRS3	4.8498	1.86456	2.98524
ENSG00000162522	KIAA1522	3.34147	0.786677	2.55479
ENSG00000162595	DIRAS3	6.84578	9.00043	2.15465
ENSG00000162614	NEXN	5.61943	2.66596	2.95347
ENSG00000162873	KLHDC8A	5.67866	0.961272	4.71739
ENSG00000162909	CAPN2	7.78843	5.47484	2.31359
ENSG00000162946	DISC1	3.17764	1.09417	2.08347
ENSG00000163017	ACTG2	3.42824	0.593774	2.83446
ENSG00000163040	CCDC74A	4.79771	1.75574	3.04197
ENSG00000163041	H3-3A	9.65714	6.93254	2.7246
ENSG00000163072	NOSTRIN	4.49821	2.28117	2.21704
ENSG00000163083	INHBB	5.72933	2.34655	3.38278
ENSG00000163145	C1QTNF7	3.26204	0.829974	2.43207
ENSG00000163359	COL6A3	2.77609	6.46152	3.68543
ENSG00000163453	IGFBP7	10.8144	8.13812	2.67631
ENSG00000163481	RNF25	3.03283	0.950731	2.0821
ENSG00000163516	ANKZF1	4.4733	1.48069	2.99261
ENSG00000163520	FBLN2	2.97829	0.922623	2.05566
ENSG00000163607	GTPBP8	4.83927	2.75761	2.08166
ENSG00000163638	ADAMTS9	2.80893	5.87058	3.06165
ENSG00000163734	CXCL3	4.10355	0.668448	3.4351
ENSG00000163739	CXCL1	8.03856	1.93434	6.10422
ENSG00000163827	LRRC2	4.30999	0.0571335	4.25286
ENSG00000163930	BAP1	4.29531	2.21972	2.07559
ENSG00000163931	TKT	5.94109	1.61871	4.32238
ENSG00000164068	RNF123	3.14634	1.09148	2.05486
ENSG00000164104	HMGB2	7.49549	5.34832	2.14716
ENSG00000164109	MAD2L1	3.42653	0.91238	2.51415
ENSG00000164120	HPGD	3.37698	1.14388	2.2331
ENSG00000164125	GASK1B	6.45775	4.33337	2.12438
ENSG00000164176	EDIL3	3.98508	1.21989	2.76519
ENSG00000164199	ADGRV1	3.41474	5.70829	2.29355
ENSG00000164251	F2RL1	7.29073	2.06207	5.22866
ENSG00000164266	SPINK1	0	2.07882	2.07882
ENSG00000164292	RHOBTB3	8.25212	5.88177	2.37034
ENSG00000164300	SERINC5	4.12114	1.35437	2.76677
ENSG00000164512	ANKRD55	4.44396	2.30156	2.1424
ENSG00000164649	CDCA7L	4.66407	2.16087	2.5032
ENSG00000164692	COL1A2	6.13502	3.06783	3.06719
ENSG00000164879	CA3	4.4725	0.363756	4.10875
ENSG00000164880	INTS1	2.4165	0.299562	2.11693
ENSG00000164885	CDK5	3.83192	1.79244	2.03948
ENSG00000164932	CTHRC1	3.7332	1.41326	2.31994
ENSG00000164949	GEM	7.01411	0.932605	6.0815
ENSG00000165006	UBAP1	4.2167	1.4531	2.7636
ENSG00000165194	PCDH19	0.341481	3.47282	3.13134
ENSG00000165271	NOL6	3.08585	1.05281	2.03304
ENSG00000165283	STOML2	7.18037	4.59343	2.58694
ENSG00000165502	RPL36AL	9.41654	11.8139	2.39731
ENSG00000165533	TTC8	4.95056	2.90524	2.04532
ENSG00000165568	AKR1E2	3.30633	0.354466	2.95187
ENSG00000165617	DACT1	2.9734	0.187765	2.78564
ENSG00000165792	METTL17	5.19973	2.57011	2.62962
ENSG00000165795	NDRG2	4.68732	1.05867	3.62865
ENSG00000165801	ARHGEF40	4.43864	2.30817	2.13047
ENSG00000165905	LARGE2	2.66971	0.0658448	2.60387
ENSG00000165916	PSMC3	7.094	4.91228	2.18172
ENSG00000165948	IFI27L1	8.22524	5.96877	2.25648
ENSG00000165997	ARL5B	3.71542	1.51122	2.2042
ENSG00000166033	HTRA1	12.363	7.50393	4.85907
ENSG00000166165	CKB	8.45561	6.40541	2.05019
ENSG00000166313	APBB1	4.3457	2.19011	2.15559
ENSG00000166426	CRABP1	2.97329	0	2.97329
ENSG00000166441	RPL27A	12.6154	10.5622	2.05317
ENSG00000166444	DENND2B	4.55699	2.55207	2.00492
ENSG00000166483	WEE1	4.99745	2.75579	2.24165
ENSG00000166508	MCM7	5.61101	1.66621	3.9448
ENSG00000166526	ZNF3	3.79639	1.71742	2.07896
ENSG00000166592	RRAD	4.07492	1.42798	2.64694
ENSG00000166676	TVP23A	5.09491	2.96913	2.12578
ENSG00000166710	B2M	13.4464	16.0893	2.64287
ENSG00000166743	ACSM1	6.5846	1.6037	4.98089
ENSG00000166780	BMERB1	4.45926	1.93967	2.51959
ENSG00000166803	PCLAF	6.3561	2.00192	4.35418
ENSG00000166833	NAV2	5.08929	2.3343	2.75499
ENSG00000166863	TAC3	4.71988	2.60236	2.11753
ENSG00000166949	SMAD3	5.41406	1.99181	3.42225
ENSG00000167117	ANKRD40CL	3.82501	1.61547	2.20954
ENSG00000167306	MYO5B	3.84035	0.740772	3.09957
ENSG00000167315	ACAA2	7.31833	5.08558	2.23276
ENSG00000167468	GPX4	8.52278	6.29363	2.22914
ENSG00000167535	CACNB3	3.62551	1.56796	2.05755
ENSG00000167543	TP53I13	2.74014	0.611806	2.12833
ENSG00000167553	TUBA1C	7.35181	4.1053	3.2465
ENSG00000167601	AXL	8.28561	5.54833	2.73727
ENSG00000167614	TTYH1	4.20529	0.984147	3.22114
ENSG00000167642	SPINT2	7.79113	4.72729	3.06385
ENSG00000167658	EEF2	6.27922	3.09718	3.18204
ENSG00000167748	KLK1	5.72362	2.28145	3.44217
ENSG00000167772	ANGPTL4	6.03084	1.89601	4.13483
ENSG00000167792	NDUFV1	5.0467	2.88344	2.16325
ENSG00000167900	TK1	3.61459	0	3.61459
ENSG00000167978	SRRM2	5.51201	3.40645	2.10556
ENSG00000168028	RPSA	10.0453	6.81123	3.23406
ENSG00000168040	FADD	2.87119	0.759203	2.11198
ENSG00000168078	PBK	2.63121	0.463043	2.16816
ENSG00000168214	RBPJ	6.25847	4.24507	2.0134
ENSG00000168243	GNG4	2.5871	0.566798	2.02031
ENSG00000168264	IRF2BP2	4.01064	1.99084	2.01979
ENSG00000168268	NT5DC2	4.65637	1.93071	2.72566
ENSG00000168301	KCTD6	4.93278	2.1143	2.81848
ENSG00000168306	ACOX2	4.42519	0.864913	3.56028
ENSG00000168314	MOBP	2.23345	0.133013	2.10043
ENSG00000168461	RAB31	7.61842	4.76813	2.85029
ENSG00000168495	POLR3D	3.22229	0.997279	2.22501
ENSG00000168542	COL3A1	4.394	2.10966	2.28435
ENSG00000168575	SLC20A2	6.69159	2.96108	3.73051
ENSG00000168621	GDNF	2.072	0.07029	2.00171
ENSG00000168672	LRATD2	3.47103	1.18024	2.29079
ENSG00000168802	CHTF8	3.35445	1.09115	2.26329
ENSG00000168994	PXDC1	4.06171	1.35595	2.70576
ENSG00000169032	MAP2K1	4.6684	2.12619	2.54221
ENSG00000169084	DHRSX	4.68829	2.4755	2.21279
ENSG00000169100	SLC25A6	4.95022	2.33606	2.61416
ENSG00000169385	RNASE2	0	2.94927	2.94927
ENSG00000169429	CXCL8	6.58976	1.76419	4.82557
ENSG00000169604	ANTXR1	4.3857	1.67059	2.71511
ENSG00000169641	LUZP1	5.40998	2.94218	2.4678
ENSG00000169679	BUB1	6.23516	1.83218	4.40297
ENSG00000169715	MT1E	7.03113	9.13334	2.1022
ENSG00000169752	NRG4	1.69633	4.15728	2.46096
ENSG00000169756	LIMS1	7.27791	3.78513	3.49278
ENSG00000169764	UGP2	6.41585	9.53376	3.1179
ENSG00000169908	TM4SF1	5.04577	7.57462	2.52885
ENSG00000169946	ZFPM2	4.94575	2.37896	2.56679
ENSG00000170037	CNTROB	3.24573	1.2353	2.01043
ENSG00000170231	FABP6	2.60662	7.21175	4.60513
ENSG00000170262	MRAP	5.51493	7.52411	2.00917
ENSG00000170275	CRTAP	4.7939	2.29655	2.49736
ENSG00000170312	CDK1	5.95978	0.744136	5.21564
ENSG00000170322	NFRKB	3.82651	1.50503	2.32149
ENSG00000170345	FOS	6.03737	3.37667	2.6607
ENSG00000170365	SMAD1	3.38325	1.34208	2.04118
ENSG00000170369	CST2	0.961298	4.69277	3.73148
ENSG00000170421	KRT8	5.94591	1.77784	4.16808
ENSG00000170525	PFKFB3	4.32453	0.972188	3.35234
ENSG00000170558	CDH2	6.56116	3.65823	2.90293
ENSG00000170606	HSPA4	3.73705	5.78811	2.05106
ENSG00000170619	COMMD5	4.06457	2.0516	2.01297
ENSG00000170779	CDCA4	3.36246	0.992449	2.37001
ENSG00000170871	KIAA0232	4.97792	2.5025	2.47542
ENSG00000170889	RPS9	11.3251	8.37501	2.95012
ENSG00000171055	FEZ2	6.64612	3.7923	2.85382
ENSG00000171223	JUNB	3.33316	1.13597	2.19719
ENSG00000171224	FAM241B	2.85311	0.67042	2.18269
ENSG00000171408	PDE7B	0.534969	2.55889	2.02392
ENSG00000171456	ASXL1	4.72824	2.53281	2.19542
ENSG00000171476	HOPX	7.35872	3.90733	3.45139
ENSG00000171488	LRRC8C	4.07024	1.1178	2.95243
ENSG00000171617	ENC1	3.78073	0.431756	3.34898
ENSG00000171720	HDAC3	5.34311	3.18608	2.15703
ENSG00000171766	GATM	5.95812	3.31625	2.64187
ENSG00000171843	MLLT3	4.73192	2.50582	2.2261
ENSG00000171861	MRM3	4.14109	2.1321	2.00898
ENSG00000171877	FRMD5	4.38981	2.01585	2.37395
ENSG00000171953	ATPAF2	4.05143	1.89425	2.15719
ENSG00000172020	GAP43	6.89588	3.63631	3.25957
ENSG00000172053	QARS1	6.58211	4.58186	2.00025
ENSG00000172137	CALB2	6.25715	2.96617	3.29098
ENSG00000172183	ISG20	5.53404	2.90145	2.6326
ENSG00000172346	CSDC2	3.36697	0.951974	2.415
ENSG00000172379	ARNT2	2.26311	0.0573204	2.20579
ENSG00000172403	SYNPO2	3.24173	0.71875	2.52298
ENSG00000172466	ZNF24	4.88922	2.84107	2.04815
ENSG00000172531	PPP1CA	6.21728	3.99939	2.21789
ENSG00000172554	SNTG2	1.90705	4.99831	3.09126
ENSG00000172578	KLHL6	2.52619	0.315942	2.21025
ENSG00000172613	RAD9A	2.63406	0.309657	2.3244
ENSG00000172638	EFEMP2	4.36026	2.15279	2.20747
ENSG00000172915	NBEA	4.09226	1.65761	2.43465
ENSG00000172995	ARPP21	5.52423	0.802614	4.72162
ENSG00000173207	CKS1B	7.9614	5.09547	2.86593
ENSG00000173334	TRIB1	4.29082	2.16518	2.12563
ENSG00000173402	DAG1	4.28588	2.00817	2.27771
ENSG00000173473	SMARCC1	4.67105	2.28812	2.38293
ENSG00000173531	MST1	3.49844	1.45632	2.04213
ENSG00000173706	HEG1	4.67063	1.48343	3.1872
ENSG00000173801	JUP	3.03635	0.621759	2.41459
ENSG00000173846	PLK3	3.60846	1.30901	2.29945
ENSG00000173918	C1QTNF1	0.960378	3.16161	2.20123
ENSG00000173926	MARCHF3	6.08232	2.72833	3.354
ENSG00000174236	REP15	3.07854	0.721225	2.35731
ENSG00000174574	AKIRIN1	5.0563	2.55348	2.50283
ENSG00000174799	CEP135	3.30457	1.2623	2.04227
ENSG00000174804	FZD4	3.29028	0.337157	2.95313
ENSG00000175063	UBE2C	6.7066	1.71683	4.98976
ENSG00000175115	PACS1	4.92764	2.10988	2.81775
ENSG00000175130	MARCKSL1	7.11617	3.75305	3.36312
ENSG00000175166	PSMD2	6.92493	4.45335	2.47158
ENSG00000175183	CSRP2	7.10849	3.30864	3.79985
ENSG00000175215	CTDSP2	5.16696	2.73193	2.43503
ENSG00000175279	CENPS	4.03735	1.94623	2.09112
ENSG00000175602	CCDC85B	5.15067	1.63823	3.51244
ENSG00000175745	NR2F1	5.55186	1.6223	3.92955
ENSG00000176406	RIMS2	4.1347	2.08929	2.04541
ENSG00000176532	PRR15	3.36226	0.354542	3.00771
ENSG00000176890	TYMS	3.8194	1.80481	2.01459
ENSG00000176927	EFCAB5	3.92494	1.32445	2.60049
ENSG00000177105	RHOG	4.71802	2.71341	2.00461
ENSG00000177425	PAWR	5.14439	2.78551	2.35888
ENSG00000177426	TGIF1	6.17164	4.12216	2.04948
ENSG00000177469	CAVIN1	6.21476	3.75206	2.4627
ENSG00000177479	ARIH2	4.36266	2.29649	2.06617
ENSG00000177600	RPLP2	9.63504	7.55227	2.08277
ENSG00000177663	IL17RA	3.02243	0.940298	2.08213
ENSG00000177830	CHID1	5.5449	3.31969	2.22521
ENSG00000177963	RIC8A	4.31604	1.88375	2.43228
ENSG00000177971	IMP3	4.91428	2.44918	2.4651
ENSG00000178035	IMPDH2	6.44733	4.04783	2.3995
ENSG00000178252	WDR6	3.53361	0.917161	2.61645
ENSG00000178690	DYNAP	5.78073	2.1133	3.66743
ENSG00000178796	RIIAD1	0	4.75141	4.75141
ENSG00000178852	EFCAB13	5.19355	2.27115	2.9224
ENSG00000178999	AURKB	3.56391	0.414689	3.14923
ENSG00000179010	MRFAP1	7.64126	5.64101	2.00024
ENSG00000179051	RCC2	4.39105	1.15107	3.23998
ENSG00000179388	EGR3	4.24715	1.7843	2.46286
ENSG00000179542	SLITRK4	3.61551	1.39752	2.21799
ENSG00000179632	MAF1	5.5329	2.16995	3.36295
ENSG00000179715	PCED1B	3.47663	0.894551	2.58208
ENSG00000179750	APOBEC3B	2.12252	0	2.12252
ENSG00000179813	FAM216B	0.714125	3.45158	2.73745
[truncated: 217 more rows]
